# Supplementary material for: Metatranscriptomic Analyses Unravel Dynamic Changes in the Microbial and Metabolic Transcriptional Profiles in Artisanal Austrian Hard-Cheeses During Ripening
Source: Front Microbiol. 2022 Mar 1;13:813480. doi: 10.3389/fmicb.2022.813480 (PMC8921697; doi:10.3389/fmicb.2022.813480)
Supplement: Supplementary file 3 [file Table_1.XLSX]

## Sheet: Supplementary_File_1
KEGG-ID	avgTPM-day30	avgTPM-day90	log2FoldChange	padj	Name	Function	Pathway
K00001	80.9775	104.757	-0.253569	0.505153	adh	alcohol dehydrogenase [EC:1.1.1.1]	Metabolism; Carbohydrate metabolism; Glycolysis / Gluconeogenesis | Metabolism; Lipid metabolism; Fatty acid degradation | Metabolism; Amino acid metabolism; Tyrosine metabolism | Metabolism; Metabolism of cofactors and vitamins; Retinol metabolism | Metabolism; Xenobiotics biodegradation and metabolism; Chloroalkane and chloroalkene degradation | Metabolism; Xenobiotics biodegradation and metabo…
K00003	88.2205	66.3707	-1.1013	0.00221713	hom	homoserine dehydrogenase [EC:1.1.1.3]	Metabolism; Amino acid metabolism; Glycine, serine and threonine metabolism | Metabolism; Amino acid metabolism; Cysteine and methionine metabolism | Metabolism; Amino acid metabolism; Lysine biosynthesis
K00004	680.236	3455.55	1.73494	5.03615e-06	BDH, butB	(R,R)-butanediol dehydrogenase / meso-butanediol dehydrogenase / diacetyl reductase [EC:1.1.1.4 1.1.1.- 1.1.1.303]	Metabolism; Carbohydrate metabolism; Butanoate metabolism
K00005	453.079	217.291	-1.65578	2.01293e-05	gldA	glycerol dehydrogenase [EC:1.1.1.6]	Metabolism; Carbohydrate metabolism; Propanoate metabolism | Metabolism; Lipid metabolism; Glycerolipid metabolism
K00006	1.25701	0.37978	-1.95076	0.266976	GPD1	glycerol-3-phosphate dehydrogenase (NAD+) [EC:1.1.1.8]	Metabolism; Lipid metabolism; Glycerophospholipid metabolism | Environmental Information Processing; Signal transduction; MAPK signaling pathway - yeast
K00008	81.6764	43.1797	-1.57235	3.06007e-05	SORD, gutB	L-iditol 2-dehydrogenase [EC:1.1.1.14]	Metabolism; Carbohydrate metabolism; Pentose and glucuronate interconversions | Metabolism; Carbohydrate metabolism; Fructose and mannose metabolism
K00009	344.447	165.411	-1.74617	3.47195e-06	mtlD	mannitol-1-phosphate 5-dehydrogenase [EC:1.1.1.17]	Metabolism; Carbohydrate metabolism; Fructose and mannose metabolism
K00010	12.6832	36.8693	0.86674	0.0349963	iolG	myo-inositol 2-dehydrogenase / D-chiro-inositol 1-dehydrogenase [EC:1.1.1.18 1.1.1.369]	Metabolism; Carbohydrate metabolism; Inositol phosphate metabolism | Metabolism; Biosynthesis of other secondary metabolites; Streptomycin biosynthesis
K00011	0.513072	3.34084	1.75176	0.070408	AKR1B	aldehyde reductase [EC:1.1.1.21]	Metabolism; Carbohydrate metabolism; Pentose and glucuronate interconversions | Metabolism; Carbohydrate metabolism; Fructose and mannose metabolism | Metabolism; Carbohydrate metabolism; Galactose metabolism | Metabolism; Lipid metabolism; Glycerolipid metabolism | Metabolism; Metabolism of cofactors and vitamins; Folate biosynthesis
K00012	14.6059	53.1595	1.31522	0.0006533	UGDH, ugd	UDPglucose 6-dehydrogenase [EC:1.1.1.22]	Metabolism; Carbohydrate metabolism; Pentose and glucuronate interconversions | Metabolism; Carbohydrate metabolism; Ascorbate and aldarate metabolism | Metabolism; Carbohydrate metabolism; Amino sugar and nucleotide sugar metabolism
K00013	70.3099	43.7081	-1.31409	9.07824e-05	hisD	histidinol dehydrogenase [EC:1.1.1.23]	Metabolism; Amino acid metabolism; Histidine metabolism
K00014	52.3339	44.7873	-0.903112	0.0125792	aroE	shikimate dehydrogenase [EC:1.1.1.25]	Metabolism; Amino acid metabolism; Phenylalanine, tyrosine and tryptophan biosynthesis
K00015	239.791	148.847	-1.06872	0.0126888	gyaR, GOR1	glyoxylate reductase [EC:1.1.1.26]	Metabolism; Carbohydrate metabolism; Glyoxylate and dicarboxylate metabolism
K00016	302.087	239.006	-0.974131	0.00769258	LDH, ldh	L-lactate dehydrogenase [EC:1.1.1.27]	Metabolism; Carbohydrate metabolism; Glycolysis / Gluconeogenesis | Metabolism; Carbohydrate metabolism; Pyruvate metabolism | Metabolism; Carbohydrate metabolism; Propanoate metabolism | Metabolism; Amino acid metabolism; Cysteine and methionine metabolism | Organismal Systems; Endocrine system; Glucagon signaling pathway | Brite Hierarchies; Protein families: signaling and cellular processes; E…
K00018	2.01314	2.12495	-0.440432	0.606662	hprA	glycerate dehydrogenase [EC:1.1.1.29]	Metabolism; Carbohydrate metabolism; Glyoxylate and dicarboxylate metabolism | Metabolism; Energy metabolism; Methane metabolism | Metabolism; Amino acid metabolism; Glycine, serine and threonine metabolism
K00019	19.4273	21.0132	-0.367096	0.410167	bdh	3-hydroxybutyrate dehydrogenase [EC:1.1.1.30]	Metabolism; Carbohydrate metabolism; Butanoate metabolism | Metabolism; Lipid metabolism; Synthesis and degradation of ketone bodies
K00020	8.83921	69.5739	2.52268	6.44029e-09	mmsB, HIBADH	3-hydroxyisobutyrate dehydrogenase [EC:1.1.1.31]	Metabolism; Amino acid metabolism; Valine, leucine and isoleucine degradation
K00021	3.19114	28.2488	2.5851	3.53581e-07	HMGCR	hydroxymethylglutaryl-CoA reductase (NADPH) [EC:1.1.1.34]	Metabolism; Metabolism of terpenoids and polyketides; Terpenoid backbone biosynthesis | Environmental Information Processing; Signal transduction; AMPK signaling pathway | Organismal Systems; Digestive system; Bile secretion
K00023	1.97409	3.47189	0.0691326	0.949132	phbB	acetoacetyl-CoA reductase [EC:1.1.1.36]	Metabolism; Carbohydrate metabolism; Glyoxylate and dicarboxylate metabolism | Metabolism; Carbohydrate metabolism; Butanoate metabolism
K00024	294.807	387.267	-0.451009	0.217365	mdh	malate dehydrogenase [EC:1.1.1.37]	Metabolism; Carbohydrate metabolism; Citrate cycle (TCA cycle) | Metabolism; Carbohydrate metabolism; Pyruvate metabolism | Metabolism; Carbohydrate metabolism; Glyoxylate and dicarboxylate metabolism | Metabolism; Energy metabolism; Carbon fixation in photosynthetic organisms | Metabolism; Energy metabolism; Carbon fixation pathways in prokaryotes | Metabolism; Energy metabolism; Methane metabol…
K00027	77.0071	69.4434	-0.795287	0.0415356	ME2, sfcA, maeA	malate dehydrogenase (oxaloacetate-decarboxylating) [EC:1.1.1.38]	Metabolism; Carbohydrate metabolism; Pyruvate metabolism | Environmental Information Processing; Signal transduction; Two-component system
K00029	0.874194	0.290933	-1.92935	0.105847	maeB	malate dehydrogenase (oxaloacetate-decarboxylating)(NADP+) [EC:1.1.1.40]	Metabolism; Carbohydrate metabolism; Pyruvate metabolism | Metabolism; Energy metabolism; Carbon fixation in photosynthetic organisms
K00030	0.0991118	0.0404301	NA	NA	IDH3	isocitrate dehydrogenase (NAD+) [EC:1.1.1.41]	Metabolism; Carbohydrate metabolism; Citrate cycle (TCA cycle)
K00031	583.661	332.995	-1.41044	0.000230175	IDH1, IDH2, icd	isocitrate dehydrogenase [EC:1.1.1.42]	Metabolism; Carbohydrate metabolism; Citrate cycle (TCA cycle) | Metabolism; Energy metabolism; Carbon fixation pathways in prokaryotes | Metabolism; Metabolism of other amino acids; Glutathione metabolism | Cellular Processes; Transport and catabolism; Peroxisome
K00032	0	0.328454	3.96162	NA		phosphogluconate 2-dehydrogenase [EC:1.1.1.43]	Metabolism; Carbohydrate metabolism; Pentose phosphate pathway | Metabolism; Metabolism of other amino acids; Glutathione metabolism
K00033	901.21	648.265	-1.14354	0.00444088	PGD, gnd, gntZ	6-phosphogluconate dehydrogenase [EC:1.1.1.44 1.1.1.343]	Metabolism; Carbohydrate metabolism; Pentose phosphate pathway | Metabolism; Metabolism of other amino acids; Glutathione metabolism
K00034	148.768	81.6442	-1.54735	2.10398e-05	gdh	glucose 1-dehydrogenase [EC:1.1.1.47]	Metabolism; Carbohydrate metabolism; Pentose phosphate pathway
K00036	649.351	410.332	-1.22441	0.00146671	G6PD, zwf	glucose-6-phosphate 1-dehydrogenase [EC:1.1.1.49 1.1.1.363]	Metabolism; Carbohydrate metabolism; Pentose phosphate pathway | Metabolism; Metabolism of other amino acids; Glutathione metabolism | Human Diseases; Cancers: Overview; Central carbon metabolism in cancer | Brite Hierarchies; Protein families: signaling and cellular processes; Exosome
K00038	12.3909	4.20894	-2.05774	2.67424e-05		3alpha(or 20beta)-hydroxysteroid dehydrogenase [EC:1.1.1.53]	Metabolism; Lipid metabolism; Steroid hormone biosynthesis
K00040	0.137501	3.55109	3.57456	0.000122462	uxuB	fructuronate reductase [EC:1.1.1.57]	Metabolism; Carbohydrate metabolism; Pentose and glucuronate interconversions
K00042	0.837835	3.35804	1.40884	0.0997002	garR, glxR	2-hydroxy-3-oxopropionate reductase [EC:1.1.1.60]	Metabolism; Carbohydrate metabolism; Glyoxylate and dicarboxylate metabolism
K00043	0.077015	0.0357773	-1.03935	NA	gbd	4-hydroxybutyrate dehydrogenase [EC:1.1.1.61]	Metabolism; Carbohydrate metabolism; Butanoate metabolism
K00044	0.118047	0.383476	0.722281	0.813595	HSD17B1	17beta-estradiol 17-dehydrogenase [EC:1.1.1.62]	Metabolism; Lipid metabolism; Steroid hormone biosynthesis | Organismal Systems; Endocrine system; Ovarian steroidogenesis
K00045	4.70354	11.7827	0.726478	0.229215	mtlK	mannitol 2-dehydrogenase [EC:1.1.1.67]	Metabolism; Carbohydrate metabolism; Fructose and mannose metabolism
K00046	15.6941	21.3718	-0.102387	0.822196	idnO	gluconate 5-dehydrogenase [EC:1.1.1.69]	Not Included in Pathway or Brite; Unclassified: metabolism; Enzymes with EC numbers
K00049	0	0.236157	2.59911	NA	GRHPR	glyoxylate/hydroxypyruvate reductase [EC:1.1.1.79 1.1.1.81]	Metabolism; Carbohydrate metabolism; Pyruvate metabolism | Metabolism; Carbohydrate metabolism; Glyoxylate and dicarboxylate metabolism | Metabolism; Amino acid metabolism; Glycine, serine and threonine metabolism
K00052	85.618	87.2285	-0.514625	0.175244	leuB, IMDH	3-isopropylmalate dehydrogenase [EC:1.1.1.85]	Metabolism; Carbohydrate metabolism; C5-Branched dibasic acid metabolism | Metabolism; Amino acid metabolism; Valine, leucine and isoleucine biosynthesis
K00053	127.318	243.238	0.297331	0.408027	ilvC	ketol-acid reductoisomerase [EC:1.1.1.86]	Metabolism; Amino acid metabolism; Valine, leucine and isoleucine biosynthesis | Metabolism; Metabolism of cofactors and vitamins; Pantothenate and CoA biosynthesis
K00054	118.687	44.4903	-1.96054	2.25566e-08	mvaA	hydroxymethylglutaryl-CoA reductase [EC:1.1.1.88]	Metabolism; Metabolism of terpenoids and polyketides; Terpenoid backbone biosynthesis
K00055	1.81567	3.65292	0.73183	0.309878		aryl-alcohol dehydrogenase [EC:1.1.1.90]	Metabolism; Amino acid metabolism; Tyrosine metabolism | Metabolism; Amino acid metabolism; Phenylalanine metabolism | Metabolism; Xenobiotics biodegradation and metabolism; Toluene degradation | Metabolism; Xenobiotics biodegradation and metabolism; Xylene degradation
K00057	160.541	87.8073	-1.5257	7.71615e-05	gpsA	glycerol-3-phosphate dehydrogenase (NAD(P)+) [EC:1.1.1.94]	Metabolism; Lipid metabolism; Glycerophospholipid metabolism
K00058	1037.22	331.495	-2.12781	5.36951e-09	serA, PHGDH	D-3-phosphoglycerate dehydrogenase / 2-oxoglutarate reductase [EC:1.1.1.95 1.1.1.399]	Metabolism; Energy metabolism; Methane metabolism | Metabolism; Amino acid metabolism; Glycine, serine and threonine metabolism | Brite Hierarchies; Protein families: signaling and cellular processes; Exosome
K00059	1061.5	1078.79	-0.564267	0.100622	fabG	3-oxoacyl-[acyl-carrier protein] reductase [EC:1.1.1.100]	Metabolism; Lipid metabolism; Fatty acid biosynthesis | Metabolism; Metabolism of cofactors and vitamins; Biotin metabolism | Metabolism; Biosynthesis of other secondary metabolites; Prodigiosin biosynthesis | Brite Hierarchies; Protein families: metabolism; Lipid biosynthesis proteins
K00060	0.178607	1.23722	2.77751	0.100474	tdh	threonine 3-dehydrogenase [EC:1.1.1.103]	Metabolism; Amino acid metabolism; Glycine, serine and threonine metabolism
K00064	0.0411261	1.25866	4.99321	0.0066342		D-threo-aldose 1-dehydrogenase [EC:1.1.1.122]	Metabolism; Carbohydrate metabolism; Fructose and mannose metabolism | Metabolism; Carbohydrate metabolism; Ascorbate and aldarate metabolism
K00065	5.76937	13.0939	0.70594	0.17601	kduD	2-dehydro-3-deoxy-D-gluconate 5-dehydrogenase [EC:1.1.1.127]	Metabolism; Carbohydrate metabolism; Pentose and glucuronate interconversions
K00067	2.76804	18.8064	2.11912	0.00028854	rfbD, rmlD	dTDP-4-dehydrorhamnose reductase [EC:1.1.1.133]	Metabolism; Metabolism of terpenoids and polyketides; Polyketide sugar unit biosynthesis | Metabolism; Biosynthesis of other secondary metabolites; Streptomycin biosynthesis
K00068	2.89863	0.819823	-2.58857	0.00387478	srlD	sorbitol-6-phosphate 2-dehydrogenase [EC:1.1.1.140]	Metabolism; Carbohydrate metabolism; Fructose and mannose metabolism
K00073	0.135801	0.997811	1.66857	0.497486	allD	ureidoglycolate dehydrogenase (NAD+) [EC:1.1.1.350]	Metabolism; Nucleotide metabolism; Purine metabolism
K00074	56.5749	259.186	1.72998	0.000141956	paaH, hbd, fadB, mmgB	3-hydroxybutyryl-CoA dehydrogenase [EC:1.1.1.157]	Metabolism; Carbohydrate metabolism; Butanoate metabolism | Metabolism; Amino acid metabolism; Phenylalanine metabolism | Metabolism; Xenobiotics biodegradation and metabolism; Benzoate degradation
K00075	37.9249	69.1655	0.103619	0.798044	murB	UDP-N-acetylmuramate dehydrogenase [EC:1.3.1.98]	Metabolism; Carbohydrate metabolism; Amino sugar and nucleotide sugar metabolism | Metabolism; Glycan biosynthesis and metabolism; Peptidoglycan biosynthesis | Brite Hierarchies; Protein families: metabolism; Peptidoglycan biosynthesis and degradation proteins
K00076	0.0921419	0	NA	NA	hdhA	7-alpha-hydroxysteroid dehydrogenase [EC:1.1.1.159]	Metabolism; Lipid metabolism; Secondary bile acid biosynthesis
K00077	151.865	113.515	-1.04384	0.00431423	panE, apbA	2-dehydropantoate 2-reductase [EC:1.1.1.169]	Metabolism; Metabolism of cofactors and vitamins; Pantothenate and CoA biosynthesis
K00078	0.172656	1.9511	2.74625	0.00461509	DHDH	dihydrodiol dehydrogenase / D-xylose 1-dehydrogenase (NADP) [EC:1.3.1.20 1.1.1.179]	Metabolism; Carbohydrate metabolism; Pentose and glucuronate interconversions | Metabolism; Xenobiotics biodegradation and metabolism; Metabolism of xenobiotics by cytochrome P450
K00082	13.5606	52.9658	1.479	0.000936888	ribD2	5-amino-6-(5-phosphoribosylamino)uracil reductase [EC:1.1.1.193]	Metabolism; Metabolism of cofactors and vitamins; Riboflavin metabolism
K00086	0	0.237929	3.78447	NA	dhaT	1,3-propanediol dehydrogenase [EC:1.1.1.202]	Metabolism; Carbohydrate metabolism; Propanoate metabolism | Metabolism; Lipid metabolism; Glycerolipid metabolism
K00088	503.382	374.722	-1.10778	0.000544308	IMPDH, guaB	IMP dehydrogenase [EC:1.1.1.205]	Metabolism; Nucleotide metabolism; Purine metabolism | Metabolism; Xenobiotics biodegradation and metabolism; Drug metabolism - other enzymes | Brite Hierarchies; Protein families: signaling and cellular processes; Exosome
K00091	0.113119	5.16422	4.4438	4.20283e-06		dihydroflavonol-4-reductase [EC:1.1.1.219]	Not Included in Pathway or Brite; Unclassified: metabolism; Enzymes with EC numbers
K00096	0	0.645755	5.41686	0.0215947	araM, egsA	glycerol-1-phosphate dehydrogenase [NAD(P)+] [EC:1.1.1.261]	Metabolism; Lipid metabolism; Glycerophospholipid metabolism
K00097	7.18166	3.67569	-1.59251	0.00636973	pdxA	4-hydroxythreonine-4-phosphate dehydrogenase [EC:1.1.1.262]	Metabolism; Metabolism of cofactors and vitamins; Vitamin B6 metabolism
K00098	0	0.490376	4.78591	0.0898685	idnD	L-idonate 5-dehydrogenase [EC:1.1.1.264]	Not Included in Pathway or Brite; Unclassified: metabolism; Enzymes with EC numbers
K00099	6.53449	47.9354	2.34917	3.7424e-07	dxr	1-deoxy-D-xylulose-5-phosphate reductoisomerase [EC:1.1.1.267]	Metabolism; Metabolism of terpenoids and polyketides; Terpenoid backbone biosynthesis
K00100	0.0495629	0.78685	1.93771	0.433422	bdhAB	butanol dehydrogenase [EC:1.1.1.-]	Metabolism; Carbohydrate metabolism; Butanoate metabolism
K00101	63.7609	237.785	1.45176	0.0022338	lldD	L-lactate dehydrogenase (cytochrome) [EC:1.1.2.3]	Metabolism; Carbohydrate metabolism; Pyruvate metabolism
K00102	0.654611	18.1227	4.33724	4.79824e-14	LDHD, dld	D-lactate dehydrogenase (cytochrome) [EC:1.1.2.4]	Metabolism; Carbohydrate metabolism; Pyruvate metabolism
K00103	1.47345	10.4379	2.30851	4.37404e-05	GULO	L-gulonolactone oxidase [EC:1.1.3.8]	Metabolism; Carbohydrate metabolism; Ascorbate and aldarate metabolism
K00104	9.29279	162.046	3.44595	2.07114e-17	glcD	glycolate oxidase [EC:1.1.3.15]	Metabolism; Carbohydrate metabolism; Glyoxylate and dicarboxylate metabolism
K00105	0.165684	2.2445	2.32362	0.066603		alpha-glycerophosphate oxidase [EC:1.1.3.21]	Metabolism; Lipid metabolism; Glycerophospholipid metabolism
K00108	192.765	36.9838	-2.88018	1.47416e-15	betA, CHDH	choline dehydrogenase [EC:1.1.99.1]	Metabolism; Amino acid metabolism; Glycine, serine and threonine metabolism
K00109	1.97437	7.61462	2.17681	0.000372373	L2HGDH	2-hydroxyglutarate dehydrogenase [EC:1.1.99.2]	Metabolism; Carbohydrate metabolism; Butanoate metabolism
K00111	1680.73	968.717	-1.45091	8.20802e-05	glpA, glpD	glycerol-3-phosphate dehydrogenase [EC:1.1.5.3]	Metabolism; Lipid metabolism; Glycerophospholipid metabolism
K00112	0	0.508532	3.9918	NA	glpB	glycerol-3-phosphate dehydrogenase subunit B [EC:1.1.5.3]	Metabolism; Lipid metabolism; Glycerophospholipid metabolism
K00113	0	0.286352	4.17713	NA	glpC	glycerol-3-phosphate dehydrogenase subunit C [EC:1.1.5.3]	Metabolism; Lipid metabolism; Glycerophospholipid metabolism
K00114	0.501507	0	-5.40807	0.0348672	exaA	alcohol dehydrogenase (cytochrome c) [EC:1.1.2.8]	Metabolism; Carbohydrate metabolism; Glycolysis / Gluconeogenesis | Metabolism; Xenobiotics biodegradation and metabolism; Chloroalkane and chloroalkene degradation
K00116	11015.2	6501.84	-1.28985	0.000805294	mqo	malate dehydrogenase (quinone) [EC:1.1.5.4]	Metabolism; Carbohydrate metabolism; Citrate cycle (TCA cycle) | Metabolism; Carbohydrate metabolism; Pyruvate metabolism
K00117	0.288904	0.0161816	-3.87737	0.0282805	gcd	quinoprotein glucose dehydrogenase [EC:1.1.5.2]	Metabolism; Carbohydrate metabolism; Pentose phosphate pathway
K00118	6.69932	0.854879	-3.64439	4.82878e-09	gfo	glucose-fructose oxidoreductase [EC:1.1.99.28]	Not Included in Pathway or Brite; Unclassified: metabolism; Enzymes with EC numbers
K00121	455.191	116.047	-2.66089	2.87914e-13	frmA, ADH5, adhC	S-(hydroxymethyl)glutathione dehydrogenase / alcohol dehydrogenase [EC:1.1.1.284 1.1.1.1]	Metabolism; Carbohydrate metabolism; Glycolysis / Gluconeogenesis | Metabolism; Energy metabolism; Methane metabolism | Metabolism; Lipid metabolism; Fatty acid degradation | Metabolism; Amino acid metabolism; Tyrosine metabolism | Metabolism; Metabolism of cofactors and vitamins; Retinol metabolism | Metabolism; Xenobiotics biodegradation and metabolism; Chloroalkane and chloroalkene degradation…
K00122	0	0.0161244	NA	NA	FDH	formate dehydrogenase [EC:1.17.1.9]	Metabolism; Carbohydrate metabolism; Glyoxylate and dicarboxylate metabolism | Metabolism; Energy metabolism; Methane metabolism
K00123	337.581	346.25	-0.731599	0.0349342	fdoG, fdhF, fdwA	formate dehydrogenase major subunit [EC:1.17.1.9]	Metabolism; Carbohydrate metabolism; Glyoxylate and dicarboxylate metabolism | Metabolism; Energy metabolism; Methane metabolism
K00124	7.20298	79.4057	2.92249	3.70976e-09	fdoH, fdsB	formate dehydrogenase iron-sulfur subunit	Metabolism; Carbohydrate metabolism; Glyoxylate and dicarboxylate metabolism | Metabolism; Energy metabolism; Methane metabolism
K00127	0.0438635	0	NA	NA	fdoI, fdsG	formate dehydrogenase subunit gamma	Metabolism; Carbohydrate metabolism; Glyoxylate and dicarboxylate metabolism | Metabolism; Energy metabolism; Methane metabolism
K00128	3991.43	3386.19	-0.830969	0.0347156	ALDH	aldehyde dehydrogenase (NAD+) [EC:1.2.1.3]	Metabolism; Carbohydrate metabolism; Glycolysis / Gluconeogenesis | Metabolism; Carbohydrate metabolism; Ascorbate and aldarate metabolism | Metabolism; Carbohydrate metabolism; Pyruvate metabolism | Metabolism; Lipid metabolism; Fatty acid degradation | Metabolism; Lipid metabolism; Glycerolipid metabolism | Metabolism; Amino acid metabolism; Valine, leucine and isoleucine degradation | Metaboli…
K00129	0	0.430775	3.79567	NA		aldehyde dehydrogenase (NAD(P)+) [EC:1.2.1.5]	Metabolism; Carbohydrate metabolism; Glycolysis / Gluconeogenesis | Metabolism; Amino acid metabolism; Histidine metabolism | Metabolism; Amino acid metabolism; Tyrosine metabolism | Metabolism; Amino acid metabolism; Phenylalanine metabolism | Metabolism; Metabolism of other amino acids; beta-Alanine metabolism | Metabolism; Xenobiotics biodegradation and metabolism; Metabolism of xenobiotics by…
K00130	188.149	129.304	-1.08909	0.0010045	betB, gbsA	betaine-aldehyde dehydrogenase [EC:1.2.1.8]	Metabolism; Amino acid metabolism; Glycine, serine and threonine metabolism
K00132	0	0.588074	3.95732	NA		acetaldehyde dehydrogenase (acetylating) [EC:1.2.1.10]	Metabolism; Carbohydrate metabolism; Pyruvate metabolism | Metabolism; Carbohydrate metabolism; Butanoate metabolism
K00133	199.753	142.416	-0.919561	0.00631543	asd	aspartate-semialdehyde dehydrogenase [EC:1.2.1.11]	Metabolism; Amino acid metabolism; Glycine, serine and threonine metabolism | Metabolism; Amino acid metabolism; Cysteine and methionine metabolism | Metabolism; Amino acid metabolism; Lysine biosynthesis | Metabolism; Biosynthesis of other secondary metabolites; Monobactam biosynthesis
K00134	6911.34	3714.14	-1.73043	4.61269e-07	GAPDH, gapA	glyceraldehyde 3-phosphate dehydrogenase [EC:1.2.1.12]	Metabolism; Carbohydrate metabolism; Glycolysis / Gluconeogenesis | Metabolism; Energy metabolism; Carbon fixation in photosynthetic organisms | Environmental Information Processing; Signal transduction; HIF-1 signaling pathway | Human Diseases; Neurodegenerative diseases; Alzheimer disease | Brite Hierarchies; Protein families: genetic information processing; Membrane trafficking | Brite Hierarc…
K00135	271.283	1682.82	2.11489	7.98879e-07	gabD	succinate-semialdehyde dehydrogenase / glutarate-semialdehyde dehydrogenase [EC:1.2.1.16 1.2.1.79 1.2.1.20]	Metabolism; Carbohydrate metabolism; Butanoate metabolism | Metabolism; Amino acid metabolism; Alanine, aspartate and glutamate metabolism | Metabolism; Amino acid metabolism; Lysine degradation | Metabolism; Amino acid metabolism; Tyrosine metabolism | Metabolism; Metabolism of cofactors and vitamins; Nicotinate and nicotinamide metabolism
K00137	0.486106	0.497233	-0.442397	0.742902	prr	aminobutyraldehyde dehydrogenase [EC:1.2.1.19]	Metabolism; Amino acid metabolism; Lysine degradation | Metabolism; Amino acid metabolism; Arginine and proline metabolism | Metabolism; Metabolism of other amino acids; beta-Alanine metabolism
K00138	272.772	807.89	0.879221	0.0121889	aldB	aldehyde dehydrogenase [EC:1.2.1.-]	Metabolism; Carbohydrate metabolism; Glycolysis / Gluconeogenesis | Metabolism; Carbohydrate metabolism; Pyruvate metabolism
K00140	3.25556	38.13	2.92111	1.67644e-10	mmsA, iolA, ALDH6A1	malonate-semialdehyde dehydrogenase (acetylating) / methylmalonate-semialdehyde dehydrogenase [EC:1.2.1.18 1.2.1.27]	Metabolism; Carbohydrate metabolism; Propanoate metabolism | Metabolism; Carbohydrate metabolism; Inositol phosphate metabolism | Metabolism; Amino acid metabolism; Valine, leucine and isoleucine degradation | Metabolism; Metabolism of other amino acids; beta-Alanine metabolism
K00141	1.52332	12.904	2.34924	1.64362e-06	xylC	benzaldehyde dehydrogenase (NAD) [EC:1.2.1.28]	Metabolism; Xenobiotics biodegradation and metabolism; Aminobenzoate degradation | Metabolism; Xenobiotics biodegradation and metabolism; Toluene degradation | Metabolism; Xenobiotics biodegradation and metabolism; Xylene degradation
K00145	48.2295	34.3143	-1.25464	0.00108124	argC	N-acetyl-gamma-glutamyl-phosphate reductase [EC:1.2.1.38]	Metabolism; Amino acid metabolism; Arginine biosynthesis
K00146	13.3169	67.9881	1.76796	7.9551e-05	feaB	phenylacetaldehyde dehydrogenase [EC:1.2.1.39]	Metabolism; Amino acid metabolism; Phenylalanine metabolism | Metabolism; Xenobiotics biodegradation and metabolism; Styrene degradation
K00147	41.2564	187.768	1.59012	0.000525583	proA	glutamate-5-semialdehyde dehydrogenase [EC:1.2.1.41]	Metabolism; Amino acid metabolism; Arginine and proline metabolism | Metabolism; Biosynthesis of other secondary metabolites; Carbapenem biosynthesis
K00148	1.27712	23.6624	3.47406	3.03506e-13	fdhA	glutathione-independent formaldehyde dehydrogenase [EC:1.2.1.46]	Metabolism; Energy metabolism; Methane metabolism | Metabolism; Xenobiotics biodegradation and metabolism; Chloroalkane and chloroalkene degradation
K00151	4.94962	41.5757	2.38525	1.00562e-07	hpaE, hpcC	5-carboxymethyl-2-hydroxymuconic-semialdehyde dehydrogenase [EC:1.2.1.60]	Metabolism; Amino acid metabolism; Tyrosine metabolism
K00153	51.9987	266.147	1.67222	0.00064954		S-(hydroxymethyl)mycothiol dehydrogenase [EC:1.1.1.306]	Not Included in Pathway or Brite; Unclassified: metabolism; Enzymes with EC numbers
K00154	0.138583	0.726679	1.75006	0.271212		coniferyl-aldehyde dehydrogenase [EC:1.2.1.68]	Not Included in Pathway or Brite; Unclassified: metabolism; Enzymes with EC numbers
K00156	120.067	247.087	0.612614	0.260782	poxB	pyruvate dehydrogenase (quinone) [EC:1.2.5.1]	Metabolism; Carbohydrate metabolism; Pyruvate metabolism
K00158	2047.79	956.11	-1.68388	7.98052e-07	poxL	pyruvate oxidase [EC:1.2.3.3]	Metabolism; Carbohydrate metabolism; Pyruvate metabolism
K00161	1155.76	863.902	-1.11886	0.00332834	PDHA, pdhA	pyruvate dehydrogenase E1 component alpha subunit [EC:1.2.4.1]	Metabolism; Carbohydrate metabolism; Glycolysis / Gluconeogenesis | Metabolism; Carbohydrate metabolism; Citrate cycle (TCA cycle) | Metabolism; Carbohydrate metabolism; Pyruvate metabolism | Environmental Information Processing; Signal transduction; HIF-1 signaling pathway | Organismal Systems; Endocrine system; Glucagon signaling pathway | Human Diseases; Cancers: Overview; Central carbon metab…
K00162	1602.79	968.419	-1.42067	5.09077e-05	PDHB, pdhB	pyruvate dehydrogenase E1 component beta subunit [EC:1.2.4.1]	Metabolism; Carbohydrate metabolism; Glycolysis / Gluconeogenesis | Metabolism; Carbohydrate metabolism; Citrate cycle (TCA cycle) | Metabolism; Carbohydrate metabolism; Pyruvate metabolism | Environmental Information Processing; Signal transduction; HIF-1 signaling pathway | Organismal Systems; Endocrine system; Glucagon signaling pathway | Human Diseases; Cancers: Overview; Central carbon metab…
K00163	77.3361	275.15	1.34017	0.00553016	aceE	pyruvate dehydrogenase E1 component [EC:1.2.4.1]	Metabolism; Carbohydrate metabolism; Glycolysis / Gluconeogenesis | Metabolism; Carbohydrate metabolism; Citrate cycle (TCA cycle) | Metabolism; Carbohydrate metabolism; Pyruvate metabolism
K00164	536.491	328.263	-1.49743	4.06226e-05	OGDH, sucA	2-oxoglutarate dehydrogenase E1 component [EC:1.2.4.2]	Metabolism; Carbohydrate metabolism; Citrate cycle (TCA cycle) | Metabolism; Amino acid metabolism; Lysine degradation | Metabolism; Amino acid metabolism; Tryptophan metabolism
K00166	63.8751	29.1244	-1.89108	3.26118e-05	BCKDHA, bkdA1	2-oxoisovalerate dehydrogenase E1 component alpha subunit [EC:1.2.4.4]	Metabolism; Carbohydrate metabolism; Propanoate metabolism | Metabolism; Amino acid metabolism; Valine, leucine and isoleucine degradation
K00167	116.968	71.8316	-1.7042	3.11271e-05	BCKDHB, bkdA2	2-oxoisovalerate dehydrogenase E1 component beta subunit [EC:1.2.4.4]	Metabolism; Carbohydrate metabolism; Propanoate metabolism | Metabolism; Amino acid metabolism; Valine, leucine and isoleucine degradation
K00174	948.024	303.597	-2.71818	6.8143e-15	korA, oorA, oforA	2-oxoglutarate/2-oxoacid ferredoxin oxidoreductase subunit alpha [EC:1.2.7.3 1.2.7.11]	Metabolism; Carbohydrate metabolism; Glycolysis / Gluconeogenesis | Metabolism; Carbohydrate metabolism; Citrate cycle (TCA cycle) | Metabolism; Carbohydrate metabolism; Pyruvate metabolism | Metabolism; Carbohydrate metabolism; Butanoate metabolism | Metabolism; Energy metabolism; Carbon fixation pathways in prokaryotes
K00175	1990.66	545.53	-2.42376	2.88133e-11	korB, oorB, oforB	2-oxoglutarate/2-oxoacid ferredoxin oxidoreductase subunit beta [EC:1.2.7.3 1.2.7.11]	Metabolism; Carbohydrate metabolism; Glycolysis / Gluconeogenesis | Metabolism; Carbohydrate metabolism; Citrate cycle (TCA cycle) | Metabolism; Carbohydrate metabolism; Pyruvate metabolism | Metabolism; Carbohydrate metabolism; Butanoate metabolism | Metabolism; Energy metabolism; Carbon fixation pathways in prokaryotes
K00184	0.28969	0.26947	-0.709749	0.699805	K00184	prokaryotic molybdopterin-containing oxidoreductase family, iron-sulfur binding subunit	Not Included in Pathway or Brite; Unclassified: metabolism; Energy metabolism
K00208	66.5343	70.0396	-0.586939	0.180538	fabI	enoyl-[acyl-carrier protein] reductase I [EC:1.3.1.9 1.3.1.10]	Metabolism; Lipid metabolism; Fatty acid biosynthesis | Metabolism; Metabolism of cofactors and vitamins; Biotin metabolism | Metabolism; Biosynthesis of other secondary metabolites; Prodigiosin biosynthesis | Brite Hierarchies; Protein families: metabolism; Lipid biosynthesis proteins
K00209	0.274865	1.07343	1.31653	0.269702	fabV, ter	enoyl-[acyl-carrier protein] reductase / trans-2-enoyl-CoA reductase (NAD+) [EC:1.3.1.9 1.3.1.44]	Metabolism; Carbohydrate metabolism; Butanoate metabolism | Metabolism; Lipid metabolism; Fatty acid biosynthesis | Brite Hierarchies; Protein families: metabolism; Lipid biosynthesis proteins
K00215	215.952	128.174	-1.56456	6.00817e-06	dapB	4-hydroxy-tetrahydrodipicolinate reductase [EC:1.17.1.8]	Metabolism; Amino acid metabolism; Lysine biosynthesis | Metabolism; Biosynthesis of other secondary metabolites; Monobactam biosynthesis
K00216	2.44054	5.43367	0.699459	0.434157	entA	2,3-dihydro-2,3-dihydroxybenzoate dehydrogenase [EC:1.3.1.28]	Metabolism; Metabolism of terpenoids and polyketides; Biosynthesis of siderophore group nonribosomal peptides
K00217	0.816815	1.64892	0.57859	0.559554		maleylacetate reductase [EC:1.3.1.32]	Metabolism; Xenobiotics biodegradation and metabolism; Benzoate degradation | Metabolism; Xenobiotics biodegradation and metabolism; Fluorobenzoate degradation | Metabolism; Xenobiotics biodegradation and metabolism; Chlorocyclohexane and chlorobenzene degradation | Metabolism; Xenobiotics biodegradation and metabolism; Toluene degradation
K00218	4.22255	28.8412	2.36193	2.97835e-06	por	protochlorophyllide reductase [EC:1.3.1.33]	Metabolism; Metabolism of cofactors and vitamins; Porphyrin and chlorophyll metabolism
K00219	175.024	158.641	-0.803179	0.0177159	fadH	2,4-dienoyl-CoA reductase (NADPH2) [EC:1.3.1.34]	Not Included in Pathway or Brite; Unclassified: metabolism; Enzymes with EC numbers
K00220	0.0610699	0.108839	0.712181	NA	tyrC	cyclohexadieny/prephenate dehydrogenase [EC:1.3.1.43 1.3.1.12]	Metabolism; Amino acid metabolism; Phenylalanine, tyrosine and tryptophan biosynthesis | Metabolism; Biosynthesis of other secondary metabolites; Novobiocin biosynthesis
K00226	23.6601	23.073	-0.969183	0.0302841	pyrD	dihydroorotate dehydrogenase (fumarate) [EC:1.3.98.1]	Metabolism; Nucleotide metabolism; Pyrimidine metabolism
K00228	0.0395812	0.165728	1.0348	NA	CPOX, hemF	coproporphyrinogen III oxidase [EC:1.3.3.3]	Metabolism; Metabolism of cofactors and vitamins; Porphyrin and chlorophyll metabolism
K00230	0.344083	4.10668	3.19073	0.00741958	hemG	menaquinone-dependent protoporphyrinogen oxidase [EC:1.3.5.3]	Metabolism; Metabolism of cofactors and vitamins; Porphyrin and chlorophyll metabolism
K00231	463.251	280.602	-1.36328	5.0924e-05	PPOX, hemY	protoporphyrinogen/coproporphyrinogen III oxidase [EC:1.3.3.4 1.3.3.15]	Metabolism; Metabolism of cofactors and vitamins; Porphyrin and chlorophyll metabolism
K00232	17.2076	143.179	2.40622	9.73529e-07	ACOX1, ACOX3	acyl-CoA oxidase [EC:1.3.3.6]	Metabolism; Lipid metabolism; Fatty acid degradation | Metabolism; Lipid metabolism; alpha-Linolenic acid metabolism | Metabolism; Lipid metabolism; Biosynthesis of unsaturated fatty acids | Environmental Information Processing; Signal transduction; cAMP signaling pathway | Cellular Processes; Transport and catabolism; Peroxisome | Organismal Systems; Endocrine system; PPAR signaling pathway
K00239	592.292	846.59	-0.0886779	0.821672	sdhA, frdA	succinate dehydrogenase / fumarate reductase, flavoprotein subunit [EC:1.3.5.1 1.3.5.4]	Metabolism; Carbohydrate metabolism; Citrate cycle (TCA cycle) | Metabolism; Carbohydrate metabolism; Butanoate metabolism | Metabolism; Energy metabolism; Oxidative phosphorylation | Metabolism; Energy metabolism; Carbon fixation pathways in prokaryotes | Human Diseases; Infectious diseases: Bacterial; Legionellosis
K00240	326.32	261.239	-1.03018	0.00569323	sdhB, frdB	succinate dehydrogenase / fumarate reductase, iron-sulfur subunit [EC:1.3.5.1 1.3.5.4]	Metabolism; Carbohydrate metabolism; Citrate cycle (TCA cycle) | Metabolism; Carbohydrate metabolism; Butanoate metabolism | Metabolism; Energy metabolism; Oxidative phosphorylation | Metabolism; Energy metabolism; Carbon fixation pathways in prokaryotes
K00241	58.7449	72.0718	-0.606501	0.1354	sdhC, frdC	succinate dehydrogenase / fumarate reductase, cytochrome b subunit	Metabolism; Carbohydrate metabolism; Citrate cycle (TCA cycle) | Metabolism; Carbohydrate metabolism; Butanoate metabolism | Metabolism; Energy metabolism; Oxidative phosphorylation | Metabolism; Energy metabolism; Carbon fixation pathways in prokaryotes
K00242	9.15829	49.4755	2.04861	0.00155347	sdhD, frdD	succinate dehydrogenase / fumarate reductase, membrane anchor subunit	Metabolism; Carbohydrate metabolism; Citrate cycle (TCA cycle) | Metabolism; Carbohydrate metabolism; Butanoate metabolism | Metabolism; Energy metabolism; Oxidative phosphorylation | Metabolism; Energy metabolism; Carbon fixation pathways in prokaryotes
K00243	134.52	89.1777	-1.28024	0.00682327	K00243	uncharacterized protein	Not Included in Pathway or Brite; Poorly characterized; Function unknown
K00244	215.342	170.207	-1.2406	0.00150888	frdA	fumarate reductase flavoprotein subunit [EC:1.3.5.4]	Metabolism; Carbohydrate metabolism; Citrate cycle (TCA cycle) | Metabolism; Carbohydrate metabolism; Pyruvate metabolism | Metabolism; Carbohydrate metabolism; Butanoate metabolism | Metabolism; Energy metabolism; Oxidative phosphorylation | Metabolism; Energy metabolism; Carbon fixation pathways in prokaryotes | Environmental Information Processing; Signal transduction; Two-component system
K00245	0.0238515	0	NA	NA	frdB	fumarate reductase iron-sulfur subunit [EC:1.3.5.4]	Metabolism; Carbohydrate metabolism; Citrate cycle (TCA cycle) | Metabolism; Carbohydrate metabolism; Pyruvate metabolism | Metabolism; Carbohydrate metabolism; Butanoate metabolism | Metabolism; Energy metabolism; Oxidative phosphorylation | Metabolism; Energy metabolism; Carbon fixation pathways in prokaryotes | Environmental Information Processing; Signal transduction; Two-component system
K00246	0.191866	0	NA	NA	frdC	fumarate reductase subunit C	Metabolism; Carbohydrate metabolism; Citrate cycle (TCA cycle) | Metabolism; Carbohydrate metabolism; Pyruvate metabolism | Metabolism; Carbohydrate metabolism; Butanoate metabolism | Metabolism; Energy metabolism; Oxidative phosphorylation | Metabolism; Energy metabolism; Carbon fixation pathways in prokaryotes | Environmental Information Processing; Signal transduction; Two-component system
K00248	20.3852	125.138	2.00658	4.18667e-05	ACADS, bcd	butyryl-CoA dehydrogenase [EC:1.3.8.1]	Metabolism; Carbohydrate metabolism; Butanoate metabolism | Metabolism; Lipid metabolism; Fatty acid degradation | Metabolism; Amino acid metabolism; Valine, leucine and isoleucine degradation
K00249	97.4365	246.789	0.789058	0.0539621	ACADM, acd	acyl-CoA dehydrogenase [EC:1.3.8.7]	Metabolism; Carbohydrate metabolism; Propanoate metabolism | Metabolism; Lipid metabolism; Fatty acid degradation | Metabolism; Amino acid metabolism; Valine, leucine and isoleucine degradation | Metabolism; Metabolism of other amino acids; beta-Alanine metabolism | Organismal Systems; Endocrine system; PPAR signaling pathway
K00252	902.218	301.463	-2.0988	4.92106e-08	GCDH, gcdH	glutaryl-CoA dehydrogenase [EC:1.3.8.6]	Metabolism; Lipid metabolism; Fatty acid degradation | Metabolism; Amino acid metabolism; Lysine degradation | Metabolism; Amino acid metabolism; Tryptophan metabolism | Metabolism; Xenobiotics biodegradation and metabolism; Benzoate degradation
K00253	0.773613	0.127261	-3.09067	0.380847	IVD, ivd	isovaleryl-CoA dehydrogenase [EC:1.3.8.4]	Metabolism; Amino acid metabolism; Valine, leucine and isoleucine degradation
K00254	9.29092	54.1218	1.79652	0.000391229	DHODH, pyrD	dihydroorotate dehydrogenase [EC:1.3.5.2]	Metabolism; Nucleotide metabolism; Pyrimidine metabolism
K00255	0.10428	2.96239	4.20488	0.000507659	ACADL	long-chain-acyl-CoA dehydrogenase [EC:1.3.8.8]	Metabolism; Lipid metabolism; Fatty acid degradation | Organismal Systems; Endocrine system; PPAR signaling pathway
K00257	0	0.832787	4.3219	0.106175	mbtN, fadE14	acyl-ACP dehydrogenase [EC:1.3.99.-]	Not Included in Pathway or Brite; Unclassified: metabolism; Enzymes with EC numbers
K00259	147.694	213.995	-0.00869109	0.985657	ald	alanine dehydrogenase [EC:1.4.1.1]	Metabolism; Amino acid metabolism; Alanine, aspartate and glutamate metabolism | Metabolism; Metabolism of other amino acids; Taurine and hypotaurine metabolism
K00260	941.49	314.471	-2.14762	3.74398e-07	gudB, rocG	glutamate dehydrogenase [EC:1.4.1.2]	Metabolism; Energy metabolism; Nitrogen metabolism | Metabolism; Amino acid metabolism; Alanine, aspartate and glutamate metabolism | Metabolism; Amino acid metabolism; Arginine biosynthesis | Metabolism; Metabolism of other amino acids; Taurine and hypotaurine metabolism
K00261	13.0016	82.7237	2.16933	1.89394e-07	GLUD1_2, gdhA	glutamate dehydrogenase (NAD(P)+) [EC:1.4.1.3]	Metabolism; Energy metabolism; Nitrogen metabolism | Metabolism; Amino acid metabolism; Alanine, aspartate and glutamate metabolism | Metabolism; Amino acid metabolism; Arginine biosynthesis | Metabolism; Metabolism of other amino acids; D-Glutamine and D-glutamate metabolism | Cellular Processes; Cell growth and death; Necroptosis | Organismal Systems; Excretory system; Proximal tubule bicarbona…
K00262	8.95806	56.1439	2.08342	3.36478e-06	gdhA	glutamate dehydrogenase (NADP+) [EC:1.4.1.4]	Metabolism; Energy metabolism; Nitrogen metabolism | Metabolism; Amino acid metabolism; Alanine, aspartate and glutamate metabolism | Metabolism; Amino acid metabolism; Arginine biosynthesis
K00263	0.929039	4.21941	1.19188	0.108652		leucine dehydrogenase [EC:1.4.1.9]	Metabolism; Amino acid metabolism; Valine, leucine and isoleucine degradation | Metabolism; Amino acid metabolism; Valine, leucine and isoleucine biosynthesis
K00265	153.746	71.9823	-1.43947	0.000591372	gltB	glutamate synthase (NADPH) large chain [EC:1.4.1.13]	Metabolism; Energy metabolism; Nitrogen metabolism | Metabolism; Amino acid metabolism; Alanine, aspartate and glutamate metabolism | Brite Hierarchies; Protein families: metabolism; Peptidases
K00266	125.262	50.3936	-1.61868	4.44131e-05	gltD	glutamate synthase (NADPH) small chain [EC:1.4.1.13]	Metabolism; Energy metabolism; Nitrogen metabolism | Metabolism; Amino acid metabolism; Alanine, aspartate and glutamate metabolism
K00273	1.32437	11.1767	2.47774	0.00133858	DAO, aao	D-amino-acid oxidase [EC:1.4.3.3]	Metabolism; Amino acid metabolism; Glycine, serine and threonine metabolism | Metabolism; Amino acid metabolism; Arginine and proline metabolism | Metabolism; Metabolism of other amino acids; D-Arginine and D-ornithine metabolism | Metabolism; Biosynthesis of other secondary metabolites; Penicillin and cephalosporin biosynthesis | Cellular Processes; Transport and catabolism; Peroxisome
K00274	0.202944	1.19453	2.179	0.0818578	MAO, aofH	monoamine oxidase [EC:1.4.3.4]	Metabolism; Amino acid metabolism; Glycine, serine and threonine metabolism | Metabolism; Amino acid metabolism; Arginine and proline metabolism | Metabolism; Amino acid metabolism; Histidine metabolism | Metabolism; Amino acid metabolism; Tyrosine metabolism | Metabolism; Amino acid metabolism; Phenylalanine metabolism | Metabolism; Amino acid metabolism; Tryptophan metabolism | Metabolism; Bios…
K00275	1.91331	14.3775	2.48254	0.000190967	pdxH, PNPO	pyridoxamine 5'-phosphate oxidase [EC:1.4.3.5]	Metabolism; Metabolism of cofactors and vitamins; Vitamin B6 metabolism
K00276	1.39677	21.8569	3.53638	1.0209e-10	AOC3, AOC2, tynA	primary-amine oxidase [EC:1.4.3.21]	Metabolism; Amino acid metabolism; Glycine, serine and threonine metabolism | Metabolism; Amino acid metabolism; Tyrosine metabolism | Metabolism; Amino acid metabolism; Phenylalanine metabolism | Metabolism; Metabolism of other amino acids; beta-Alanine metabolism | Metabolism; Biosynthesis of other secondary metabolites; Isoquinoline alkaloid biosynthesis | Metabolism; Biosynthesis of other sec…
K00278	107.885	25.203	-2.80379	1.99015e-14	nadB	L-aspartate oxidase [EC:1.4.3.16]	Metabolism; Amino acid metabolism; Alanine, aspartate and glutamate metabolism | Metabolism; Metabolism of cofactors and vitamins; Nicotinate and nicotinamide metabolism
K00279	3.71443	14.1421	1.3136	0.0130483	CKX	cytokinin dehydrogenase [EC:1.5.99.12]	Metabolism; Metabolism of terpenoids and polyketides; Zeatin biosynthesis
K00280	0.0250163	1.75122	5.20614	0.00079972	LOXL2_3_4	lysyl oxidase-like protein 2/3/4 [EC:1.4.3.-]	Not Included in Pathway or Brite; Unclassified: metabolism; Enzymes with EC numbers
K00281	20.1204	57.6469	0.915824	0.0707304	GLDC, gcvP	glycine dehydrogenase [EC:1.4.4.2]	Metabolism; Carbohydrate metabolism; Glyoxylate and dicarboxylate metabolism | Metabolism; Amino acid metabolism; Glycine, serine and threonine metabolism
K00282	756.828	219.88	-2.58221	4.76797e-12	gcvPA	glycine dehydrogenase subunit 1 [EC:1.4.4.2]	Metabolism; Carbohydrate metabolism; Glyoxylate and dicarboxylate metabolism | Metabolism; Amino acid metabolism; Glycine, serine and threonine metabolism
K00283	1327.13	250.846	-2.83272	5.90042e-16	gcvPB	glycine dehydrogenase subunit 2 [EC:1.4.4.2]	Metabolism; Carbohydrate metabolism; Glyoxylate and dicarboxylate metabolism | Metabolism; Amino acid metabolism; Glycine, serine and threonine metabolism
K00284	90.187	61.0704	-1.2295	0.000562308	GLU, gltS	glutamate synthase (ferredoxin) [EC:1.4.7.1]	Metabolism; Carbohydrate metabolism; Glyoxylate and dicarboxylate metabolism | Metabolism; Energy metabolism; Nitrogen metabolism | Brite Hierarchies; Protein families: metabolism; Peptidases
K00285	6.91067	30.0483	1.5613	0.00198094	dadA	D-amino-acid dehydrogenase [EC:1.4.5.1]	Metabolism; Amino acid metabolism; Phenylalanine metabolism
K00286	170.005	201.244	-0.394236	0.320865	proC	pyrroline-5-carboxylate reductase [EC:1.5.1.2]	Metabolism; Amino acid metabolism; Arginine and proline metabolism
K00287	201.069	92.5244	-1.76332	6.30275e-06	DHFR, folA	dihydrofolate reductase [EC:1.5.1.3]	Metabolism; Metabolism of cofactors and vitamins; Folate biosynthesis | Metabolism; Metabolism of cofactors and vitamins; One carbon pool by folate | Human Diseases; Drug resistance: Antineoplastic; Antifolate resistance
K00290	3.08153	8.17673	0.992398	0.137136	LYS1	saccharopine dehydrogenase (NAD+, L-lysine forming) [EC:1.5.1.7]	Metabolism; Amino acid metabolism; Lysine biosynthesis | Metabolism; Amino acid metabolism; Lysine degradation
K00294	764.216	281.322	-2.34075	3.05766e-09		1-pyrroline-5-carboxylate dehydrogenase [EC:1.2.1.88]	Metabolism; Amino acid metabolism; Alanine, aspartate and glutamate metabolism | Metabolism; Amino acid metabolism; Arginine and proline metabolism
K00297	9.43571	36.8172	1.27988	0.000775853	metF, MTHFR	methylenetetrahydrofolate reductase (NADPH) [EC:1.5.1.20]	Metabolism; Energy metabolism; Carbon fixation pathways in prokaryotes | Metabolism; Metabolism of cofactors and vitamins; One carbon pool by folate | Human Diseases; Drug resistance: Antineoplastic; Antifolate resistance
K00298	0.0970275	0.669612	2.07183	0.242945	ceo	N5-(carboxyethyl)ornithine synthase [EC:1.5.1.24]	Not Included in Pathway or Brite; Unclassified: metabolism; Enzymes with EC numbers
K00299	618.496	232.771	-1.7697	8.54226e-07	ssuE	FMN reductase [EC:1.5.1.38]	Metabolism; Energy metabolism; Sulfur metabolism | Metabolism; Metabolism of cofactors and vitamins; Riboflavin metabolism
K00301	1.12498	6.13746	1.85896	0.00287951		sarcosine oxidase [EC:1.5.3.1]	Metabolism; Amino acid metabolism; Glycine, serine and threonine metabolism
K00302	1.60878	16.3973	2.7163	1.90148e-10	soxA	sarcosine oxidase, subunit alpha [EC:1.5.3.1]	Metabolism; Amino acid metabolism; Glycine, serine and threonine metabolism
K00303	6.04142	38.6296	2.18756	1.71527e-06	soxB	sarcosine oxidase, subunit beta [EC:1.5.3.1]	Metabolism; Amino acid metabolism; Glycine, serine and threonine metabolism
K00304	0.24023	2.60503	2.87434	0.174932	soxD	sarcosine oxidase, subunit delta [EC:1.5.3.1]	Metabolism; Amino acid metabolism; Glycine, serine and threonine metabolism
K00305	0.582268	2.84053	2.02967	0.0800445	soxG	sarcosine oxidase, subunit gamma [EC:1.5.3.1]	Metabolism; Amino acid metabolism; Glycine, serine and threonine metabolism
K00306	0.0484804	0.401266	2.62216	0.277025	PIPOX	sarcosine oxidase / L-pipecolate oxidase [EC:1.5.3.1 1.5.3.7]	Metabolism; Amino acid metabolism; Glycine, serine and threonine metabolism | Metabolism; Amino acid metabolism; Lysine degradation | Cellular Processes; Transport and catabolism; Peroxisome
K00311	0.852516	1.24569	0.14575	0.896148	ETFDH	electron-transferring-flavoprotein dehydrogenase [EC:1.5.5.1]	Not Included in Pathway or Brite; Unclassified: metabolism; Enzymes with EC numbers
K00314	0.251982	13.7049	5.21095	3.43905e-19	SARDH	sarcosine dehydrogenase [EC:1.5.8.3]	Metabolism; Amino acid metabolism; Glycine, serine and threonine metabolism
K00316	0.0424974	0	NA	NA	spdH	spermidine dehydrogenase [EC:1.5.99.6]	Metabolism; Amino acid metabolism; Arginine and proline metabolism | Metabolism; Metabolism of other amino acids; beta-Alanine metabolism
K00318	232.041	152.828	-1.13886	0.0199927	PRODH	proline dehydrogenase [EC:1.5.-.-]	Metabolism; Amino acid metabolism; Arginine and proline metabolism
K00320	0.342299	8.66886	4.1062	7.554e-08	mer	5,10-methylenetetrahydromethanopterin reductase [EC:1.5.98.2]	Metabolism; Energy metabolism; Methane metabolism
K00322	0.347591	0.310432	-0.574074	0.702915	sthA, udhA	NAD(P) transhydrogenase [EC:1.6.1.1]	Metabolism; Metabolism of cofactors and vitamins; Nicotinate and nicotinamide metabolism
K00324	8.74621	34.8127	0.951476	0.133789	pntA	H+-translocating NAD(P) transhydrogenase subunit alpha [EC:1.6.1.2 7.1.1.1]	Metabolism; Metabolism of cofactors and vitamins; Nicotinate and nicotinamide metabolism
K00325	10.3882	28.922	0.810716	0.228595	pntB	H+-translocating NAD(P) transhydrogenase subunit beta [EC:1.6.1.2 7.1.1.1]	Metabolism; Metabolism of cofactors and vitamins; Nicotinate and nicotinamide metabolism
K00329	1.55435	14.6236	2.88044	0.000105715		NADH dehydrogenase [EC:7.1.1.2]	Metabolism; Energy metabolism; Oxidative phosphorylation
K00330	0.0974904	0.253086	0.735418	NA	nuoA	NADH-quinone oxidoreductase subunit A [EC:7.1.1.2]	Metabolism; Energy metabolism; Oxidative phosphorylation
K00331	0.0250537	0.922244	2.87168	NA	nuoB	NADH-quinone oxidoreductase subunit B [EC:7.1.1.2]	Metabolism; Energy metabolism; Oxidative phosphorylation
K00332	0	0.200888	3.23485	NA	nuoC	NADH-quinone oxidoreductase subunit C [EC:7.1.1.2]	Metabolism; Energy metabolism; Oxidative phosphorylation
K00333	0	1.13941	5.77268	0.0032943	nuoD	NADH-quinone oxidoreductase subunit D [EC:7.1.1.2]	Metabolism; Energy metabolism; Oxidative phosphorylation
K00334	0.00917174	0.925983	3.83785	0.0947687	nuoE	NADH-quinone oxidoreductase subunit E [EC:7.1.1.2]	Metabolism; Energy metabolism; Oxidative phosphorylation
K00335	0.133348	0.725227	1.94861	0.28893	nuoF	NADH-quinone oxidoreductase subunit F [EC:7.1.1.2]	Metabolism; Energy metabolism; Oxidative phosphorylation
K00336	0.0885753	0.644555	2.12759	0.157321	nuoG	NADH-quinone oxidoreductase subunit G [EC:7.1.1.2]	Metabolism; Energy metabolism; Oxidative phosphorylation
K00337	0	0.845778	4.89902	0.0607287	nuoH	NADH-quinone oxidoreductase subunit H [EC:7.1.1.2]	Metabolism; Energy metabolism; Oxidative phosphorylation
K00338	0.073096	0.992662	3.92131	0.116088	nuoI	NADH-quinone oxidoreductase subunit I [EC:7.1.1.2]	Metabolism; Energy metabolism; Oxidative phosphorylation
K00339	0.0158328	0.353632	2.90569	NA	nuoJ	NADH-quinone oxidoreductase subunit J [EC:7.1.1.2]	Metabolism; Energy metabolism; Oxidative phosphorylation
K00340	0	0.115698	3.33331	NA	nuoK	NADH-quinone oxidoreductase subunit K [EC:7.1.1.2]	Metabolism; Energy metabolism; Oxidative phosphorylation
K00341	0.0591792	0.294734	2.15555	0.268415	nuoL	NADH-quinone oxidoreductase subunit L [EC:7.1.1.2]	Metabolism; Energy metabolism; Oxidative phosphorylation
K00342	0.0250649	0.372699	3.13289	0.150549	nuoM	NADH-quinone oxidoreductase subunit M [EC:7.1.1.2]	Metabolism; Energy metabolism; Oxidative phosphorylation
K00343	0.0112688	0.592504	4.72743	0.0259295	nuoN	NADH-quinone oxidoreductase subunit N [EC:7.1.1.2]	Metabolism; Energy metabolism; Oxidative phosphorylation
K00344	324.333	537.564	0.0384509	0.92881	qor, CRYZ	NADPH2:quinone reductase [EC:1.6.5.5]	Not Included in Pathway or Brite; Unclassified: metabolism; Enzymes with EC numbers
K00346	0.591358	0.411617	-0.933929	0.493198	nqrA	Na+-transporting NADH:ubiquinone oxidoreductase subunit A [EC:7.2.1.1]	Not Included in Pathway or Brite; Unclassified: metabolism; Enzymes with EC numbers
K00347	0.207236	0.366889	0.11009	0.957951	nqrB	Na+-transporting NADH:ubiquinone oxidoreductase subunit B [EC:7.2.1.1]	Not Included in Pathway or Brite; Unclassified: metabolism; Enzymes with EC numbers
K00348	0.247466	1.2031	1.54495	0.29178	nqrC	Na+-transporting NADH:ubiquinone oxidoreductase subunit C [EC:7.2.1.1]	Not Included in Pathway or Brite; Unclassified: metabolism; Enzymes with EC numbers
K00349	0.528923	0.617327	-0.23835	0.906598	nqrD	Na+-transporting NADH:ubiquinone oxidoreductase subunit D [EC:7.2.1.1]	Not Included in Pathway or Brite; Unclassified: metabolism; Enzymes with EC numbers
K00350	0.704706	0.0403638	-3.90026	0.0418812	nqrE	Na+-transporting NADH:ubiquinone oxidoreductase subunit E [EC:7.2.1.1]	Not Included in Pathway or Brite; Unclassified: metabolism; Enzymes with EC numbers
K00351	0.58124	0.354605	-1.53298	0.262535	nqrF	Na+-transporting NADH:ubiquinone oxidoreductase subunit F [EC:7.2.1.1]	Not Included in Pathway or Brite; Unclassified: metabolism; Enzymes with EC numbers
K00354	5.86851	44.048	2.22602	7.39238e-07		NADPH2 dehydrogenase [EC:1.6.99.1]	Not Included in Pathway or Brite; Unclassified: metabolism; Enzymes with EC numbers
K00355	26.5734	10.0963	-2.15225	5.03615e-06	NQO1	NAD(P)H dehydrogenase (quinone) [EC:1.6.5.2]	Metabolism; Metabolism of cofactors and vitamins; Ubiquinone and other terpenoid-quinone biosynthesis | Human Diseases; Cancers: Overview; Pathways in cancer | Human Diseases; Cancers: Specific types; Hepatocellular carcinoma | Human Diseases; Cardiovascular diseases; Fluid shear stress and atherosclerosis
K00356	1.55435	14.6236	2.88044	0.000105715		NADH dehydrogenase [EC:1.6.99.3]	Metabolism; Energy metabolism; Oxidative phosphorylation
K00360	0	0.132745	3.62475	NA	nasB	assimilatory nitrate reductase electron transfer subunit [EC:1.7.99.-]	Metabolism; Energy metabolism; Nitrogen metabolism
K00362	12.0476	0.983903	-4.42439	2.88319e-22	nirB	nitrite reductase (NADH) large subunit [EC:1.7.1.15]	Metabolism; Energy metabolism; Nitrogen metabolism
K00363	11.9119	0.881639	-5.04722	1.69472e-08	nirD	nitrite reductase (NADH) small subunit [EC:1.7.1.15]	Metabolism; Energy metabolism; Nitrogen metabolism
K00364	204.703	333.176	-0.144583	0.789483	guaC	GMP reductase [EC:1.7.1.7]	Metabolism; Nucleotide metabolism; Purine metabolism
K00365	8.28072	59.2624	2.39033	2.28889e-06	uaZ	urate oxidase [EC:1.7.3.3]	Metabolism; Nucleotide metabolism; Purine metabolism | Metabolism; Biosynthesis of other secondary metabolites; Caffeine metabolism
K00367	0.0846375	0.720791	3.14019	0.291914	narB	ferredoxin-nitrate reductase [EC:1.7.7.2]	Metabolism; Energy metabolism; Nitrogen metabolism
K00368	0.235171	2.54366	2.96909	8.39971e-05	nirK	nitrite reductase (NO-forming) [EC:1.7.2.1]	Metabolism; Energy metabolism; Nitrogen metabolism
K00370	39.1253	3.8403	-4.01312	2.97836e-25	narG, narZ, nxrA	nitrate reductase / nitrite oxidoreductase, alpha subunit [EC:1.7.5.1 1.7.99.-]	Metabolism; Energy metabolism; Nitrogen metabolism | Environmental Information Processing; Signal transduction; Two-component system
K00371	42.164	4.85649	-3.75009	2.08782e-18	narH, narY, nxrB	nitrate reductase / nitrite oxidoreductase, beta subunit [EC:1.7.5.1 1.7.99.-]	Metabolism; Energy metabolism; Nitrogen metabolism | Environmental Information Processing; Signal transduction; Two-component system
K00373	41.491	7.60245	-2.95708	1.64045e-10	narJ, narW	nitrate reductase molybdenum cofactor assembly chaperone NarJ/NarW	Environmental Information Processing; Signal transduction; Two-component system
K00374	56.439	10.7206	-2.97398	2.18555e-09	narI, narV	nitrate reductase gamma subunit [EC:1.7.5.1 1.7.99.-]	Metabolism; Energy metabolism; Nitrogen metabolism | Environmental Information Processing; Signal transduction; Two-component system
K00375	22.6847	46.7167	0.480247	0.217619	K00375	GntR family transcriptional regulator / MocR family aminotransferase	Brite Hierarchies; Protein families: genetic information processing; Transcription factors
K00376	0.426427	0	-6.25841	0.146231	nosZ	nitrous-oxide reductase [EC:1.7.2.4]	Metabolism; Energy metabolism; Nitrogen metabolism
K00380	3110.63	1302.29	-2.11218	1.90148e-10	cysJ	sulfite reductase (NADPH) flavoprotein alpha-component [EC:1.8.1.2]	Metabolism; Energy metabolism; Sulfur metabolism
K00381	3.50975	1.06555	-2.28759	5.49553e-05	cysI	sulfite reductase (NADPH) hemoprotein beta-component [EC:1.8.1.2]	Metabolism; Energy metabolism; Sulfur metabolism
K00382	3341.62	1700.2	-1.60376	2.87833e-06	DLD, lpd, pdhD	dihydrolipoamide dehydrogenase [EC:1.8.1.4]	Metabolism; Carbohydrate metabolism; Glycolysis / Gluconeogenesis | Metabolism; Carbohydrate metabolism; Citrate cycle (TCA cycle) | Metabolism; Carbohydrate metabolism; Pyruvate metabolism | Metabolism; Carbohydrate metabolism; Glyoxylate and dicarboxylate metabolism | Metabolism; Carbohydrate metabolism; Propanoate metabolism | Metabolism; Amino acid metabolism; Glycine, serine and threonine me…
K00383	0.963703	4.63978	1.58141	0.0147355	GSR, gor	glutathione reductase (NADPH) [EC:1.8.1.7]	Metabolism; Metabolism of other amino acids; Glutathione metabolism | Organismal Systems; Endocrine system; Thyroid hormone synthesis
K00384	895.852	717.36	-1.00693	0.00644341	trxB, TRR	thioredoxin reductase (NADPH) [EC:1.8.1.9]	Metabolism; Metabolism of other amino acids; Selenocompound metabolism
K00387	0.711185	4.69106	2.29652	0.000632154	SUOX	sulfite oxidase [EC:1.8.3.1]	Metabolism; Energy metabolism; Sulfur metabolism
K00389	2.31979	20.9542	2.57488	7.64271e-05	yidH	putative membrane protein	Not Included in Pathway or Brite; Poorly characterized; General function prediction only
K00390	21.06	16.8982	-0.905745	0.0761949	cysH	phosphoadenosine phosphosulfate reductase [EC:1.8.4.8 1.8.4.10]	Metabolism; Energy metabolism; Sulfur metabolism
K00392	1.94635	1.73906	-0.573553	0.546853	sir	sulfite reductase (ferredoxin) [EC:1.8.7.1]	Metabolism; Energy metabolism; Sulfur metabolism
K00404	0.440196	0.867639	0.675211	0.57255	ccoN	cytochrome c oxidase cbb3-type subunit I [EC:1.9.3.1]	Metabolism; Energy metabolism; Oxidative phosphorylation | Environmental Information Processing; Signal transduction; Two-component system
K00405	0.354198	0.539426	-0.206564	0.93174	ccoO	cytochrome c oxidase cbb3-type subunit II	Metabolism; Energy metabolism; Oxidative phosphorylation | Environmental Information Processing; Signal transduction; Two-component system
K00406	0.332511	1.13086	1.01728	0.485933	ccoP	cytochrome c oxidase cbb3-type subunit III	Metabolism; Energy metabolism; Oxidative phosphorylation | Environmental Information Processing; Signal transduction; Two-component system
K00407	0.310479	0	NA	NA	ccoQ	cytochrome c oxidase cbb3-type subunit IV	Metabolism; Energy metabolism; Oxidative phosphorylation | Environmental Information Processing; Signal transduction; Two-component system
K00411	0.538006	0.153666	-1.38058	0.49969	UQCRFS1, RIP1, petA	ubiquinol-cytochrome c reductase iron-sulfur subunit [EC:7.1.1.8]	Metabolism; Energy metabolism; Oxidative phosphorylation | Environmental Information Processing; Signal transduction; Two-component system | Organismal Systems; Circulatory system; Cardiac muscle contraction | Organismal Systems; Environmental adaptation; Thermogenesis | Human Diseases; Neurodegenerative diseases; Alzheimer disease | Human Diseases; Neurodegenerative diseases; Parkinson disease |…
K00412	6.53995	32.025	1.91686	9.51292e-05	CYTB, petB	ubiquinol-cytochrome c reductase cytochrome b subunit	Metabolism; Energy metabolism; Oxidative phosphorylation | Environmental Information Processing; Signal transduction; Two-component system | Organismal Systems; Circulatory system; Cardiac muscle contraction | Organismal Systems; Environmental adaptation; Thermogenesis | Human Diseases; Neurodegenerative diseases; Alzheimer disease | Human Diseases; Neurodegenerative diseases; Parkinson disease |…
K00413	0.437274	0.522622	-0.15861	0.935802	CYC1, CYT1, petC	ubiquinol-cytochrome c reductase cytochrome c1 subunit	Metabolism; Energy metabolism; Oxidative phosphorylation | Environmental Information Processing; Signal transduction; Two-component system | Organismal Systems; Circulatory system; Cardiac muscle contraction | Organismal Systems; Environmental adaptation; Thermogenesis | Human Diseases; Neurodegenerative diseases; Alzheimer disease | Human Diseases; Neurodegenerative diseases; Parkinson disease |…
K00417	0.116022	0.165248	NA	NA	QCR7, UQCRB	ubiquinol-cytochrome c reductase subunit 7	Metabolism; Energy metabolism; Oxidative phosphorylation | Organismal Systems; Circulatory system; Cardiac muscle contraction | Organismal Systems; Environmental adaptation; Thermogenesis | Human Diseases; Neurodegenerative diseases; Alzheimer disease | Human Diseases; Neurodegenerative diseases; Parkinson disease | Human Diseases; Neurodegenerative diseases; Huntington disease | Human Diseases; …
K00423	0.0335376	0	NA	NA		L-ascorbate oxidase [EC:1.10.3.3]	Metabolism; Carbohydrate metabolism; Ascorbate and aldarate metabolism
K00425	983.953	699.127	-1.12938	0.00145714	cydA	cytochrome bd ubiquinol oxidase subunit I [EC:7.1.1.7]	Metabolism; Energy metabolism; Oxidative phosphorylation | Environmental Information Processing; Signal transduction; Two-component system
K00426	1198.86	687.463	-1.35388	8.58117e-05	cydB	cytochrome bd ubiquinol oxidase subunit II [EC:7.1.1.7]	Metabolism; Energy metabolism; Oxidative phosphorylation | Environmental Information Processing; Signal transduction; Two-component system
K00428	1.26084	1.19251	-0.842325	0.52265		cytochrome c peroxidase [EC:1.11.1.5]	Not Included in Pathway or Brite; Unclassified: metabolism; Enzymes with EC numbers
K00432	648.195	531.862	-0.954088	0.0172126	gpx	glutathione peroxidase [EC:1.11.1.9]	Metabolism; Lipid metabolism; Arachidonic acid metabolism | Metabolism; Metabolism of other amino acids; Glutathione metabolism | Organismal Systems; Endocrine system; Thyroid hormone synthesis
K00433	2.69455	18.5752	2.34109	3.59187e-06	cpo	non-heme chloroperoxidase [EC:1.11.1.10]	Not Included in Pathway or Brite; Unclassified: metabolism; Enzymes with EC numbers
K00435	443.735	392.346	-0.855644	0.0434408	hemQ	Fe-coproporphyrin III decarboxylase [EC:1.11.1.-]	Metabolism; Metabolism of cofactors and vitamins; Porphyrin and chlorophyll metabolism
K00441	0	0.264395	NA	NA	frhB	coenzyme F420 hydrogenase subunit beta [EC:1.12.98.1]	Metabolism; Energy metabolism; Methane metabolism
K00446	3.61759	33.7	2.37004	2.91068e-07	dmpB, xylE	catechol 2,3-dioxygenase [EC:1.13.11.2]	Metabolism; Xenobiotics biodegradation and metabolism; Benzoate degradation | Metabolism; Xenobiotics biodegradation and metabolism; Chlorocyclohexane and chlorobenzene degradation | Metabolism; Xenobiotics biodegradation and metabolism; Xylene degradation | Metabolism; Xenobiotics biodegradation and metabolism; Styrene degradation
K00448	1.37385	7.55703	1.82485	0.0114826	pcaG	protocatechuate 3,4-dioxygenase, alpha subunit [EC:1.13.11.3]	Metabolism; Xenobiotics biodegradation and metabolism; Benzoate degradation | Metabolism; Xenobiotics biodegradation and metabolism; Polycyclic aromatic hydrocarbon degradation
K00449	1.40679	6.12151	1.75042	0.0166327	pcaH	protocatechuate 3,4-dioxygenase, beta subunit [EC:1.13.11.3]	Metabolism; Xenobiotics biodegradation and metabolism; Benzoate degradation | Metabolism; Xenobiotics biodegradation and metabolism; Polycyclic aromatic hydrocarbon degradation
K00450	3.66746	0.36788	-4.06073	8.24343e-05		gentisate 1,2-dioxygenase [EC:1.13.11.4]	Metabolism; Amino acid metabolism; Tyrosine metabolism
K00451	0.340592	0.0489697	NA	NA	HGD, hmgA	homogentisate 1,2-dioxygenase [EC:1.13.11.5]	Metabolism; Amino acid metabolism; Tyrosine metabolism | Metabolism; Xenobiotics biodegradation and metabolism; Styrene degradation
K00453	0.559613	9.92455	3.64407	1.14214e-06	TDO2, kynA	tryptophan 2,3-dioxygenase [EC:1.13.11.11]	Metabolism; Amino acid metabolism; Tryptophan metabolism
K00457	5.05552	16.1929	0.918323	0.0578735	HPD, hppD	4-hydroxyphenylpyruvate dioxygenase [EC:1.13.11.27]	Metabolism; Amino acid metabolism; Tyrosine metabolism | Metabolism; Amino acid metabolism; Phenylalanine metabolism | Metabolism; Metabolism of cofactors and vitamins; Ubiquinone and other terpenoid-quinone biosynthesis | Brite Hierarchies; Protein families: signaling and cellular processes; Exosome
K00459	508.968	203.485	-1.80315	6.95599e-07	ncd2, npd	nitronate monooxygenase [EC:1.13.12.16]	Metabolism; Energy metabolism; Nitrogen metabolism
K00463	0.217115	0.122497	NA	NA	IDO, INDO	indoleamine 2,3-dioxygenase [EC:1.13.11.52]	Metabolism; Amino acid metabolism; Tryptophan metabolism | Human Diseases; Infectious diseases: Parasitic; African trypanosomiasis
K00466	0.78789	24.9193	4.35989	3.29013e-18	iaaM	tryptophan 2-monooxygenase [EC:1.13.12.3]	Metabolism; Amino acid metabolism; Tryptophan metabolism
K00467	0.937949	8.51852	2.54354	0.00113711		lactate 2-monooxygenase [EC:1.13.12.4]	Metabolism; Carbohydrate metabolism; Pyruvate metabolism
K00469	0	0.0447875	NA	NA	MIOX	inositol oxygenase [EC:1.13.99.1]	Metabolism; Carbohydrate metabolism; Ascorbate and aldarate metabolism | Metabolism; Carbohydrate metabolism; Inositol phosphate metabolism
K00479	0.566413	60.1793	6.45682	1.5138e-28	gbcA	glycine betaine catabolism A	Not Included in Pathway or Brite; Poorly characterized; General function prediction only
K00480	0.209323	2.32023	3.00576	0.00773466		salicylate hydroxylase [EC:1.14.13.1]	Metabolism; Xenobiotics biodegradation and metabolism; Dioxin degradation | Metabolism; Xenobiotics biodegradation and metabolism; Naphthalene degradation | Metabolism; Xenobiotics biodegradation and metabolism; Polycyclic aromatic hydrocarbon degradation
K00481	2.40713	30.34	2.96914	1.02334e-06	pobA	p-hydroxybenzoate 3-monooxygenase [EC:1.14.13.2]	Metabolism; Xenobiotics biodegradation and metabolism; Benzoate degradation
K00483	0.0248103	0.773165	4.852	0.0227129	hpaB	4-hydroxyphenylacetate 3-monooxygenase [EC:1.14.14.9]	Metabolism; Amino acid metabolism; Tyrosine metabolism
K00484	227.928	518.64	0.579144	0.307689	hpaC	flavin reductase (NADH) [EC:1.5.1.36]	Metabolism; Amino acid metabolism; Tyrosine metabolism | Metabolism; Metabolism of cofactors and vitamins; Riboflavin metabolism
K00485	0.141446	0.410152	1.01645	0.625318	FMO	dimethylaniline monooxygenase (N-oxide forming) [EC:1.14.13.8]	Metabolism; Xenobiotics biodegradation and metabolism; Drug metabolism - cytochrome P450
K00491	45.133	30.6175	-1.25326	0.00366547	nos	nitric-oxide synthase, bacterial [EC:1.14.14.47]	Metabolism; Amino acid metabolism; Arginine biosynthesis | Metabolism; Amino acid metabolism; Arginine and proline metabolism
K00493	0	0.869434	5.47058	0.00928276		unspecific monooxygenase [EC:1.14.14.1]	Metabolism; Lipid metabolism; Fatty acid degradation | Metabolism; Amino acid metabolism; Tryptophan metabolism | Metabolism; Xenobiotics biodegradation and metabolism; Aminobenzoate degradation
K00494	0.0643305	0	NA	NA	luxA	alkanal monooxygenase alpha chain [EC:1.14.14.3]	Environmental Information Processing; Signal transduction; Two-component system | Cellular Processes; Cellular community - prokaryotes; Quorum sensing
K00496	1.70392	6.00685	1.49805	0.0473016	alkB1_2, alkM	alkane 1-monooxygenase [EC:1.14.15.3]	Metabolism; Lipid metabolism; Fatty acid degradation | Metabolism; Xenobiotics biodegradation and metabolism; Caprolactam degradation
K00507	0.922952	4.9897	1.68132	0.0245203	SCD, desC	stearoyl-CoA desaturase (Delta-9 desaturase) [EC:1.14.19.1]	Metabolism; Lipid metabolism; Biosynthesis of unsaturated fatty acids | Environmental Information Processing; Signal transduction; AMPK signaling pathway | Organismal Systems; Endocrine system; PPAR signaling pathway | Organismal Systems; Aging; Longevity regulating pathway - worm | Brite Hierarchies; Protein families: metabolism; Lipid biosynthesis proteins
K00508	1.18895	5.7404	1.78832	0.0196273		linoleoyl-CoA desaturase [EC:1.14.19.3]	Metabolism; Lipid metabolism; Linoleic acid metabolism | Brite Hierarchies; Protein families: metabolism; Lipid biosynthesis proteins
K00511	0	0.0609525	2.5578	NA	SQLE, ERG1	squalene monooxygenase [EC:1.14.14.17]	Metabolism; Lipid metabolism; Steroid biosynthesis | Metabolism; Metabolism of terpenoids and polyketides; Sesquiterpenoid and triterpenoid biosynthesis
K00518	2.67392	14.674	1.65309	0.00702031	sodN	nickel superoxide dismutase [EC:1.15.1.1]	Not Included in Pathway or Brite; Unclassified: metabolism; Enzymes with EC numbers
K00520	0.0974568	0.201237	-0.0562627	0.984826	merA	mercuric reductase [EC:1.16.1.1]	Not Included in Pathway or Brite; Unclassified: metabolism; Enzymes with EC numbers
K00521	4.47154	2.72203	-1.26893	0.0406446		ferric-chelate reductase [EC:1.16.1.7]	Not Included in Pathway or Brite; Unclassified: metabolism; Enzymes with EC numbers
K00523	0.0647148	0.154673	0.920728	NA	ascD, ddhD, rfbI	CDP-4-dehydro-6-deoxyglucose reductase, E3 [EC:1.17.1.1]	Metabolism; Carbohydrate metabolism; Amino sugar and nucleotide sugar metabolism
K00525	3140.89	1156.24	-1.86975	4.34562e-08	A, nrdA, nrdE	ribonucleoside-diphosphate reductase alpha chain [EC:1.17.4.1]	Metabolism; Nucleotide metabolism; Purine metabolism | Metabolism; Nucleotide metabolism; Pyrimidine metabolism | Brite Hierarchies; Protein families: genetic information processing; DNA repair and recombination proteins
K00526	2911.02	1366.58	-1.79818	2.47442e-07	B, nrdB, nrdF	ribonucleoside-diphosphate reductase beta chain [EC:1.17.4.1]	Metabolism; Nucleotide metabolism; Purine metabolism | Metabolism; Nucleotide metabolism; Pyrimidine metabolism | Brite Hierarchies; Protein families: genetic information processing; DNA repair and recombination proteins
K00527	0.0415336	2.46155	5.75913	0.000740056	rtpR	ribonucleoside-triphosphate reductase (thioredoxin) [EC:1.17.4.2]	Metabolism; Nucleotide metabolism; Purine metabolism | Metabolism; Nucleotide metabolism; Pyrimidine metabolism
K00528	111.889	265.227	0.86538	0.0984189	fpr	ferredoxin/flavodoxin---NADP+ reductase [EC:1.18.1.2 1.19.1.1]	Not Included in Pathway or Brite; Unclassified: metabolism; Enzymes with EC numbers
K00529	94.9199	599.284	2.18357	7.66242e-07	hcaD	3-phenylpropionate/trans-cinnamate dioxygenase ferredoxin reductase component [EC:1.18.1.3]	Metabolism; Lipid metabolism; Fatty acid degradation | Metabolism; Amino acid metabolism; Phenylalanine metabolism
K00537	90.5295	44.0469	-1.73252	0.000423355	arsC1, arsC	arsenate reductase (glutaredoxin) [EC:1.20.4.1]	Not Included in Pathway or Brite; Unclassified: metabolism; Enzymes with EC numbers
K00544	0.679232	2.79628	1.90253	0.0685118	BHMT	betaine-homocysteine S-methyltransferase [EC:2.1.1.5]	Metabolism; Amino acid metabolism; Glycine, serine and threonine metabolism | Metabolism; Amino acid metabolism; Cysteine and methionine metabolism
K00547	13.7429	8.51538	-1.35502	0.00314359	mmuM, BHMT2	homocysteine S-methyltransferase [EC:2.1.1.10]	Metabolism; Amino acid metabolism; Cysteine and methionine metabolism
K00548	0.190415	0.343202	-0.0484733	0.980989	metH, MTR	5-methyltetrahydrofolate--homocysteine methyltransferase [EC:2.1.1.13]	Metabolism; Amino acid metabolism; Cysteine and methionine metabolism | Metabolism; Metabolism of other amino acids; Selenocompound metabolism | Metabolism; Metabolism of cofactors and vitamins; One carbon pool by folate
K00549	126.799	79.7387	-1.34088	5.09113e-05	metE	5-methyltetrahydropteroyltriglutamate--homocysteine methyltransferase [EC:2.1.1.14]	Metabolism; Amino acid metabolism; Cysteine and methionine metabolism | Metabolism; Metabolism of other amino acids; Selenocompound metabolism
K00554	106.926	72.7381	-1.22728	0.00064454	trmD	tRNA (guanine37-N1)-methyltransferase [EC:2.1.1.228]	Brite Hierarchies; Protein families: genetic information processing; Transfer RNA biogenesis
K00556	3.32985	27.2278	2.48396	3.05642e-06	trmH	tRNA (guanosine-2'-O-)-methyltransferase [EC:2.1.1.34]	Brite Hierarchies; Protein families: genetic information processing; Transfer RNA biogenesis
K00558	188.431	164.934	-0.635659	0.103836	DNMT1, dcm	DNA (cytosine-5)-methyltransferase 1 [EC:2.1.1.37]	Metabolism; Amino acid metabolism; Cysteine and methionine metabolism | Human Diseases; Cancers: Overview; MicroRNAs in cancer | Brite Hierarchies; Protein families: genetic information processing; DNA replication proteins | Brite Hierarchies; Protein families: genetic information processing; Chromosome and associated proteins | Brite Hierarchies; Protein families: signaling and cellular processe…
K00560	163.585	113.882	-1.14193	0.00161002	thyA, TYMS	thymidylate synthase [EC:2.1.1.45]	Metabolism; Nucleotide metabolism; Pyrimidine metabolism | Metabolism; Metabolism of cofactors and vitamins; One carbon pool by folate | Human Diseases; Drug resistance: Antineoplastic; Antifolate resistance
K00561	1.05347	16.3529	3.22993	1.4649e-07	ermC, ermA	23S rRNA (adenine-N6)-dimethyltransferase [EC:2.1.1.184]	Brite Hierarchies; Protein families: genetic information processing; Ribosome biogenesis | Brite Hierarchies; Protein families: signaling and cellular processes; Antimicrobial resistance genes
K00563	8.00653	30.9488	1.29128	0.0216137	rlmA1	23S rRNA (guanine745-N1)-methyltransferase [EC:2.1.1.187]	Brite Hierarchies; Protein families: genetic information processing; Ribosome biogenesis
K00564	75.7398	91.5925	-0.576096	0.162146	rsmC	16S rRNA (guanine1207-N2)-methyltransferase [EC:2.1.1.172]	Brite Hierarchies; Protein families: genetic information processing; Ribosome biogenesis
K00566	206.853	165.854	-1.00868	0.00514461	mnmA, trmU	tRNA-uridine 2-sulfurtransferase [EC:2.8.1.13]	Genetic Information Processing; Folding, sorting and degradation; Sulfur relay system | Brite Hierarchies; Protein families: genetic information processing; Transfer RNA biogenesis
K00567	24.0266	59.2563	0.606752	0.144795	ogt, MGMT	methylated-DNA-[protein]-cysteine S-methyltransferase [EC:2.1.1.63]	Brite Hierarchies; Protein families: genetic information processing; DNA repair and recombination proteins
K00568	13.611	72.0856	1.95452	9.38503e-05	ubiG	2-polyprenyl-6-hydroxyphenyl methylase / 3-demethylubiquinone-9 3-methyltransferase [EC:2.1.1.222 2.1.1.64]	Metabolism; Metabolism of cofactors and vitamins; Ubiquinone and other terpenoid-quinone biosynthesis
K00569	0.0912027	0.70758	2.59256	0.359703	TPMT, tpmT	thiopurine S-methyltransferase [EC:2.1.1.67]	Metabolism; Xenobiotics biodegradation and metabolism; Drug metabolism - other enzymes
K00571	322.874	198.245	-1.26185	0.00070376		site-specific DNA-methyltransferase (adenine-specific) [EC:2.1.1.72]	Brite Hierarchies; Protein families: signaling and cellular processes; Prokaryotic defense system
K00573	3.10278	36.1806	2.93703	7.80504e-08	pcm	protein-L-isoaspartate(D-aspartate) O-methyltransferase [EC:2.1.1.77]	Not Included in Pathway or Brite; Unclassified: metabolism; Enzymes with EC numbers
K00574	6.52465	24.1203	1.17221	0.0370551	cfa	cyclopropane-fatty-acyl-phospholipid synthase [EC:2.1.1.79]	Not Included in Pathway or Brite; Unclassified: metabolism; Enzymes with EC numbers
K00575	6.74557	72.7502	2.90628	1.01049e-09	cheR	chemotaxis protein methyltransferase CheR [EC:2.1.1.80]	Environmental Information Processing; Signal transduction; Two-component system | Cellular Processes; Cell motility; Bacterial chemotaxis | Brite Hierarchies; Protein families: signaling and cellular processes; Bacterial motility proteins
K00587	0.0613783	0.238465	2.10837	NA	ICMT, STE14	protein-S-isoprenylcysteine O-methyltransferase [EC:2.1.1.100]	Metabolism; Metabolism of terpenoids and polyketides; Terpenoid backbone biosynthesis
K00588	7.51215	25.2147	1.13622	0.00990919		caffeoyl-CoA O-methyltransferase [EC:2.1.1.104]	Metabolism; Amino acid metabolism; Phenylalanine metabolism | Metabolism; Biosynthesis of other secondary metabolites; Phenylpropanoid biosynthesis | Metabolism; Biosynthesis of other secondary metabolites; Stilbenoid, diarylheptanoid and gingerol biosynthesis | Metabolism; Biosynthesis of other secondary metabolites; Flavonoid biosynthesis
K00590	14.245	11.8564	-0.792635	0.128829		site-specific DNA-methyltransferase (cytosine-N4-specific) [EC:2.1.1.113]	Brite Hierarchies; Protein families: signaling and cellular processes; Prokaryotic defense system
K00594	0.0639872	0.852492	3.27475	0.0485631	xyoA, aldO	alditol oxidase [EC:1.1.3.41]	Metabolism; Carbohydrate metabolism; Pentose and glucuronate interconversions | Metabolism; Carbohydrate metabolism; Fructose and mannose metabolism
K00598	0.243635	5.65544	4.70843	2.24455e-05	tam	trans-aconitate 2-methyltransferase [EC:2.1.1.144]	Not Included in Pathway or Brite; Unclassified: metabolism; Enzymes with EC numbers
K00600	237.894	191.472	-0.922878	0.00978917	glyA, SHMT	glycine hydroxymethyltransferase [EC:2.1.2.1]	Metabolism; Carbohydrate metabolism; Glyoxylate and dicarboxylate metabolism | Metabolism; Energy metabolism; Methane metabolism | Metabolism; Amino acid metabolism; Glycine, serine and threonine metabolism | Metabolism; Metabolism of other amino acids; Cyanoamino acid metabolism | Metabolism; Metabolism of cofactors and vitamins; One carbon pool by folate | Human Diseases; Drug resistance: Antin…
K00602	38.8469	56.4331	-0.119448	0.748065	purH	phosphoribosylaminoimidazolecarboxamide formyltransferase / IMP cyclohydrolase [EC:2.1.2.3 3.5.4.10]	Metabolism; Nucleotide metabolism; Purine metabolism | Metabolism; Metabolism of cofactors and vitamins; One carbon pool by folate | Human Diseases; Drug resistance: Antineoplastic; Antifolate resistance | Brite Hierarchies; Protein families: signaling and cellular processes; Exosome
K00604	115.293	73.6374	-1.34017	0.000320763	MTFMT, fmt	methionyl-tRNA formyltransferase [EC:2.1.2.9]	Metabolism; Metabolism of cofactors and vitamins; One carbon pool by folate | Genetic Information Processing; Translation; Aminoacyl-tRNA biosynthesis
K00605	357.021	235.827	-1.2038	0.00241339	gcvT, AMT	aminomethyltransferase [EC:2.1.2.10]	Metabolism; Carbohydrate metabolism; Glyoxylate and dicarboxylate metabolism | Metabolism; Amino acid metabolism; Glycine, serine and threonine metabolism | Metabolism; Metabolism of cofactors and vitamins; One carbon pool by folate
K00606	58.0404	60.7163	-0.576959	0.124214	panB	3-methyl-2-oxobutanoate hydroxymethyltransferase [EC:2.1.2.11]	Metabolism; Metabolism of cofactors and vitamins; Pantothenate and CoA biosynthesis
K00609	31.5651	75.5042	0.671691	0.0921497	pyrB, PYR2	aspartate carbamoyltransferase catalytic subunit [EC:2.1.3.2]	Metabolism; Nucleotide metabolism; Pyrimidine metabolism | Metabolism; Amino acid metabolism; Alanine, aspartate and glutamate metabolism
K00611	21.118	19.1849	-0.730815	0.0803516	OTC, argF, argI	ornithine carbamoyltransferase [EC:2.1.3.3]	Metabolism; Amino acid metabolism; Arginine biosynthesis
K00615	2264.92	1781.53	-1.08086	0.00391729	tktA, tktB	transketolase [EC:2.2.1.1]	Metabolism; Carbohydrate metabolism; Pentose phosphate pathway | Metabolism; Energy metabolism; Carbon fixation in photosynthetic organisms | Metabolism; Metabolism of terpenoids and polyketides; Biosynthesis of ansamycins
K00616	2689.99	1484.89	-1.37549	0.000314105	talA, talB	transaldolase [EC:2.2.1.2]	Metabolism; Carbohydrate metabolism; Pentose phosphate pathway
K00619	0.475871	9.16465	3.82829	5.48132e-06	argA	amino-acid N-acetyltransferase [EC:2.3.1.1]	Metabolism; Amino acid metabolism; Arginine biosynthesis
K00620	57.22	31.878	-1.50385	3.17745e-05	argJ	glutamate N-acetyltransferase / amino-acid N-acetyltransferase [EC:2.3.1.35 2.3.1.1]	Metabolism; Amino acid metabolism; Arginine biosynthesis
K00625	311.263	186.321	-1.44548	0.000206119	pta	phosphate acetyltransferase [EC:2.3.1.8]	Metabolism; Carbohydrate metabolism; Pyruvate metabolism | Metabolism; Carbohydrate metabolism; Propanoate metabolism | Metabolism; Energy metabolism; Carbon fixation pathways in prokaryotes | Metabolism; Energy metabolism; Methane metabolism | Metabolism; Metabolism of other amino acids; Taurine and hypotaurine metabolism
K00626	198.953	528.727	0.790957	0.0249918	atoB	acetyl-CoA C-acetyltransferase [EC:2.3.1.9]	Metabolism; Carbohydrate metabolism; Pyruvate metabolism | Metabolism; Carbohydrate metabolism; Glyoxylate and dicarboxylate metabolism | Metabolism; Carbohydrate metabolism; Propanoate metabolism | Metabolism; Carbohydrate metabolism; Butanoate metabolism | Metabolism; Energy metabolism; Carbon fixation pathways in prokaryotes | Metabolism; Lipid metabolism; Fatty acid degradation | Metabolism; …
K00627	2543.64	1186.01	-1.69913	1.37789e-06	DLAT, aceF, pdhC	pyruvate dehydrogenase E2 component (dihydrolipoamide acetyltransferase) [EC:2.3.1.12]	Metabolism; Carbohydrate metabolism; Glycolysis / Gluconeogenesis | Metabolism; Carbohydrate metabolism; Citrate cycle (TCA cycle) | Metabolism; Carbohydrate metabolism; Pyruvate metabolism
K00631	0.0188988	0.171701	2.5267	0.342373	plsB	glycerol-3-phosphate O-acyltransferase [EC:2.3.1.15]	Metabolism; Lipid metabolism; Glycerolipid metabolism | Metabolism; Lipid metabolism; Glycerophospholipid metabolism | Brite Hierarchies; Protein families: metabolism; Lipid biosynthesis proteins
K00632	1722.07	515.786	-2.20071	7.06978e-09	fadA, fadI	acetyl-CoA acyltransferase [EC:2.3.1.16]	Metabolism; Lipid metabolism; Fatty acid degradation | Metabolism; Lipid metabolism; alpha-Linolenic acid metabolism | Metabolism; Amino acid metabolism; Valine, leucine and isoleucine degradation | Metabolism; Metabolism of terpenoids and polyketides; Geraniol degradation | Metabolism; Xenobiotics biodegradation and metabolism; Benzoate degradation | Metabolism; Xenobiotics biodegradation and me…
K00633	19.959	9.15483	-1.86372	0.000262856	lacA	galactoside O-acetyltransferase [EC:2.3.1.18]	Not Included in Pathway or Brite; Unclassified: metabolism; Enzymes with EC numbers
K00634	33.5549	30.3574	-1.07024	0.0177058	ptb	phosphate butyryltransferase [EC:2.3.1.19]	Metabolism; Carbohydrate metabolism; Butanoate metabolism
K00635	0.0857282	0	NA	NA	tgs, wax-dgat	diacylglycerol O-acyltransferase / wax synthase [EC:2.3.1.20 2.3.1.75]	Metabolism; Lipid metabolism; Glycerolipid metabolism
K00637	0	0.49992	3.24875	NA	SOAT	sterol O-acyltransferase [EC:2.3.1.26]	Metabolism; Lipid metabolism; Steroid biosynthesis | Organismal Systems; Digestive system; Cholesterol metabolism
K00638	0	0.0422419	NA	NA	catB	chloramphenicol O-acetyltransferase type B [EC:2.3.1.28]	Brite Hierarchies; Protein families: signaling and cellular processes; Antimicrobial resistance genes
K00639	401.907	144.222	-2.00904	9.05432e-08	kbl, GCAT	glycine C-acetyltransferase [EC:2.3.1.29]	Metabolism; Amino acid metabolism; Glycine, serine and threonine metabolism | Brite Hierarchies; Protein families: metabolism; Amino acid related enzymes
K00640	688.341	666.584	-0.78136	0.0501008	cysE	serine O-acetyltransferase [EC:2.3.1.30]	Metabolism; Energy metabolism; Sulfur metabolism | Metabolism; Amino acid metabolism; Cysteine and methionine metabolism | Cellular Processes; Cellular community - prokaryotes; Biofilm formation - Vibrio cholerae
K00641	61.409	30.4195	-1.66134	4.13711e-06	metX	homoserine O-acetyltransferase/O-succinyltransferase [EC:2.3.1.31 2.3.1.46]	Metabolism; Energy metabolism; Sulfur metabolism | Metabolism; Amino acid metabolism; Cysteine and methionine metabolism
K00643	1.33911	0.7186	-0.877165	0.475892	ALAS	5-aminolevulinate synthase [EC:2.3.1.37]	Metabolism; Amino acid metabolism; Glycine, serine and threonine metabolism | Metabolism; Metabolism of cofactors and vitamins; Porphyrin and chlorophyll metabolism | Brite Hierarchies; Protein families: metabolism; Amino acid related enzymes
K00645	66.097	60.7234	-0.864705	0.0158389	fabD	[acyl-carrier-protein] S-malonyltransferase [EC:2.3.1.39]	Metabolism; Lipid metabolism; Fatty acid biosynthesis | Metabolism; Biosynthesis of other secondary metabolites; Prodigiosin biosynthesis | Brite Hierarchies; Protein families: metabolism; Lipid biosynthesis proteins
K00647	1.69816	0.0269313	-5.83682	1.2325e-05	fabB	3-oxoacyl-[acyl-carrier-protein] synthase I [EC:2.3.1.41]	Metabolism; Lipid metabolism; Fatty acid biosynthesis | Metabolism; Metabolism of cofactors and vitamins; Biotin metabolism | Brite Hierarchies; Protein families: metabolism; Lipid biosynthesis proteins
K00648	105.723	78.3572	-0.780804	0.0441323	fabH	3-oxoacyl-[acyl-carrier-protein] synthase III [EC:2.3.1.180]	Metabolism; Lipid metabolism; Fatty acid biosynthesis | Brite Hierarchies; Protein families: metabolism; Lipid biosynthesis proteins
K00651	0	0.176821	3.22193	NA	metA	homoserine O-succinyltransferase/O-acetyltransferase [EC:2.3.1.46 2.3.1.31]	Metabolism; Energy metabolism; Sulfur metabolism | Metabolism; Amino acid metabolism; Cysteine and methionine metabolism
K00652	11.6703	91.7119	2.4049	6.78292e-08	bioF	8-amino-7-oxononanoate synthase [EC:2.3.1.47]	Metabolism; Metabolism of cofactors and vitamins; Biotin metabolism | Brite Hierarchies; Protein families: metabolism; Amino acid related enzymes
K00655	78.586	120.968	-0.0890359	0.818963	plsC	1-acyl-sn-glycerol-3-phosphate acyltransferase [EC:2.3.1.51]	Metabolism; Lipid metabolism; Glycerolipid metabolism | Metabolism; Lipid metabolism; Glycerophospholipid metabolism | Brite Hierarchies; Protein families: metabolism; Lipid biosynthesis proteins
K00656	3.05454	89.2207	3.83786	1.31625e-13	pflD	formate C-acetyltransferase [EC:2.3.1.54]	Metabolism; Carbohydrate metabolism; Pyruvate metabolism | Metabolism; Carbohydrate metabolism; Propanoate metabolism | Metabolism; Carbohydrate metabolism; Butanoate metabolism
K00657	22.0014	30.6859	-0.313646	0.504542	speG, SAT	diamine N-acetyltransferase [EC:2.3.1.57]	Metabolism; Amino acid metabolism; Arginine and proline metabolism | Cellular Processes; Cell growth and death; Ferroptosis
K00658	1555.49	993.286	-1.26491	9.74561e-05	DLST, sucB	2-oxoglutarate dehydrogenase E2 component (dihydrolipoamide succinyltransferase) [EC:2.3.1.61]	Metabolism; Carbohydrate metabolism; Citrate cycle (TCA cycle) | Metabolism; Amino acid metabolism; Lysine degradation
K00659	0	0.947592	4.69179	0.0947621	BAAT	bile acid-CoA:amino acid N-acyltransferase [EC:2.3.1.65 3.1.2.2]	Metabolism; Lipid metabolism; Primary bile acid biosynthesis | Metabolism; Lipid metabolism; Biosynthesis of unsaturated fatty acids | Metabolism; Metabolism of other amino acids; Taurine and hypotaurine metabolism | Cellular Processes; Transport and catabolism; Peroxisome | Organismal Systems; Digestive system; Bile secretion
K00660	0	1.1009	4.20905	NA	CHS	chalcone synthase [EC:2.3.1.74]	Metabolism; Biosynthesis of other secondary metabolites; Flavonoid biosynthesis | Organismal Systems; Environmental adaptation; Circadian rhythm - plant | Brite Hierarchies; Protein families: metabolism; Polyketide biosynthesis proteins
K00661	6.27157	36.1492	1.97021	0.000305623	maa	maltose O-acetyltransferase [EC:2.3.1.79]	Not Included in Pathway or Brite; Unclassified: metabolism; Enzymes with EC numbers
K00662	0	0.295227	3.28913	NA	aacC	aminoglycoside 3-N-acetyltransferase [EC:2.3.1.81]	Brite Hierarchies; Protein families: signaling and cellular processes; Antimicrobial resistance genes
K00663	3.73351	16.605	1.58878	0.0234022	aacA	aminoglycoside 6'-N-acetyltransferase [EC:2.3.1.82]	Brite Hierarchies; Protein families: signaling and cellular processes; Antimicrobial resistance genes
K00666	47.7681	230.757	1.77812	6.72079e-05	ACSF2	fatty-acyl-CoA synthase [EC:6.2.1.-]	Brite Hierarchies; Protein families: metabolism; Lipid biosynthesis proteins
K00668	0.0694365	1.31045	4.81566	0.0126253	FAS1	fatty acid synthase subunit beta, fungi type [EC:2.3.1.86]	Metabolism; Lipid metabolism; Fatty acid biosynthesis | Brite Hierarchies; Protein families: metabolism; Lipid biosynthesis proteins
K00670	11.3116	5.26229	-1.79199	0.00194057	NAA30, MAK3	N-alpha-acetyltransferase 30 [EC:2.3.1.256]	Brite Hierarchies; Protein families: genetic information processing; Membrane trafficking
K00673	0.245958	0.14676	-3.08178	0.228507	astA	arginine N-succinyltransferase [EC:2.3.1.109]	Metabolism; Amino acid metabolism; Arginine and proline metabolism
K00674	17.5327	81.214	1.63225	0.000899025	dapD	2,3,4,5-tetrahydropyridine-2,6-dicarboxylate N-succinyltransferase [EC:2.3.1.117]	Metabolism; Amino acid metabolism; Lysine biosynthesis
K00675	4.64102	5.75975	-0.105949	0.889953	nhoA	N-hydroxyarylamine O-acetyltransferase [EC:2.3.1.118]	Not Included in Pathway or Brite; Unclassified: metabolism; Enzymes with EC numbers
K00677	0.252639	1.18981	1.26894	0.465772	lpxA	UDP-N-acetylglucosamine acyltransferase [EC:2.3.1.129]	Metabolism; Glycan biosynthesis and metabolism; Lipopolysaccharide biosynthesis | Human Diseases; Drug resistance: Antimicrobial; Cationic antimicrobial peptide (CAMP) resistance | Brite Hierarchies; Protein families: metabolism; Lipopolysaccharide biosynthesis proteins
K00680	62.4738	12.6541	-2.81624	6.9958e-10	ytmI	uncharacterized N-acetyltransferase [EC:2.3.1.-]	Not Included in Pathway or Brite; Unclassified: metabolism; Enzymes with EC numbers
K00681	69.3624	25.3652	-2.12814	5.94272e-10	ggt	gamma-glutamyltranspeptidase / glutathione hydrolase [EC:2.3.2.2 3.4.19.13]	Metabolism; Metabolism of other amino acids; Taurine and hypotaurine metabolism | Metabolism; Metabolism of other amino acids; Cyanoamino acid metabolism | Metabolism; Metabolism of other amino acids; Glutathione metabolism | Brite Hierarchies; Protein families: metabolism; Peptidases
K00683	5.69877	13.2623	0.608965	0.330566	QPCT	glutaminyl-peptide cyclotransferase [EC:2.3.2.5]	Brite Hierarchies; Protein families: metabolism; Peptidases
K00684	6.65817	61.3904	2.76327	1.7689e-09	aat	leucyl/phenylalanyl-tRNA---protein transferase [EC:2.3.2.6]	Not Included in Pathway or Brite; Unclassified: metabolism; Enzymes with EC numbers
K00688	5.74562	20.8173	1.2206	0.0186371	PYG, glgP	glycogen phosphorylase [EC:2.4.1.1]	Metabolism; Carbohydrate metabolism; Starch and sucrose metabolism | Cellular Processes; Cell growth and death; Necroptosis | Cellular Processes; Cellular community - prokaryotes; Biofilm formation - Escherichia coli | Organismal Systems; Endocrine system; Insulin signaling pathway | Organismal Systems; Endocrine system; Glucagon signaling pathway | Human Diseases; Endocrine and metabolic disease…
K00691	0	0.564094	5.95195	0.00420716	mapA	maltose phosphorylase [EC:2.4.1.8]	Metabolism; Carbohydrate metabolism; Starch and sucrose metabolism
K00697	13.8189	71.6224	1.89029	1.96197e-05	otsA	trehalose 6-phosphate synthase [EC:2.4.1.15 2.4.1.347]	Metabolism; Carbohydrate metabolism; Starch and sucrose metabolism | Brite Hierarchies; Protein families: metabolism; Glycosyltransferases
K00699	0.0548294	1.41313	3.85667	0.00590265	UGT	glucuronosyltransferase [EC:2.4.1.17]	Metabolism; Carbohydrate metabolism; Pentose and glucuronate interconversions | Metabolism; Carbohydrate metabolism; Ascorbate and aldarate metabolism | Metabolism; Lipid metabolism; Steroid hormone biosynthesis | Metabolism; Metabolism of cofactors and vitamins; Retinol metabolism | Metabolism; Metabolism of cofactors and vitamins; Porphyrin and chlorophyll metabolism | Metabolism; Xenobiotics b…
K00700	18.7945	73.5001	1.61388	0.0010169	GBE1, glgB	1,4-alpha-glucan branching enzyme [EC:2.4.1.18]	Metabolism; Carbohydrate metabolism; Starch and sucrose metabolism | Brite Hierarchies; Protein families: signaling and cellular processes; Exosome
K00703	3.72858	16.1394	1.48583	0.00483749	glgA	starch synthase [EC:2.4.1.21]	Metabolism; Carbohydrate metabolism; Starch and sucrose metabolism | Cellular Processes; Cellular community - prokaryotes; Biofilm formation - Escherichia coli | Brite Hierarchies; Protein families: metabolism; Glycosyltransferases
K00705	1.39282	5.18267	1.32637	0.0289945	malQ	4-alpha-glucanotransferase [EC:2.4.1.25]	Metabolism; Carbohydrate metabolism; Starch and sucrose metabolism
K00710	0.998864	0.0359444	-4.57827	0.00513011	GALNT	polypeptide N-acetylgalactosaminyltransferase [EC:2.4.1.41]	Metabolism; Glycan biosynthesis and metabolism; Mucin type O-glycan biosynthesis | Brite Hierarchies; Protein families: metabolism; Glycosyltransferases
K00712	106.492	86.9064	-0.791306	0.0452642	tagE	poly(glycerol-phosphate) alpha-glucosyltransferase [EC:2.4.1.52]	Brite Hierarchies; Protein families: metabolism; Glycosyltransferases
K00721	7.9434	42.9164	1.83587	7.34619e-05	DPM1	dolichol-phosphate mannosyltransferase [EC:2.4.1.83]	Metabolism; Glycan biosynthesis and metabolism; N-Glycan biosynthesis | Brite Hierarchies; Protein families: metabolism; Glycosyltransferases
K00728	1.68099	9.91807	1.96181	0.00148695	POMT, pmt	dolichyl-phosphate-mannose-protein mannosyltransferase [EC:2.4.1.109]	Metabolism; Glycan biosynthesis and metabolism; Mannose type O-glycan biosynthesis | Metabolism; Glycan biosynthesis and metabolism; Other types of O-glycan biosynthesis | Brite Hierarchies; Protein families: metabolism; Glycosyltransferases
K00748	0.0726363	0.233779	1.24683	0.718688	lpxB	lipid-A-disaccharide synthase [EC:2.4.1.182]	Metabolism; Glycan biosynthesis and metabolism; Lipopolysaccharide biosynthesis | Brite Hierarchies; Protein families: metabolism; Glycosyltransferases | Brite Hierarchies; Protein families: metabolism; Lipopolysaccharide biosynthesis proteins
K00750	0.120889	0.486095	1.69598	0.318039	GYG1, GYG2	glycogenin [EC:2.4.1.186]	Metabolism; Carbohydrate metabolism; Starch and sucrose metabolism | Brite Hierarchies; Protein families: metabolism; Glycosyltransferases
K00754	24.8079	17.4546	-1.2194	0.00928358	bshA	L-malate glycosyltransferase [EC:2.4.1.-]	Not Included in Pathway or Brite; Unclassified: metabolism; Enzymes with EC numbers
K00756	226.496	106.817	-1.90305	9.27757e-08	pdp	pyrimidine-nucleoside phosphorylase [EC:2.4.2.2]	Metabolism; Nucleotide metabolism; Pyrimidine metabolism
K00757	0	0.0955383	NA	NA	udp, UPP	uridine phosphorylase [EC:2.4.2.3]	Metabolism; Nucleotide metabolism; Pyrimidine metabolism | Metabolism; Xenobiotics biodegradation and metabolism; Drug metabolism - other enzymes
K00758	8.63324	42.4909	1.70418	0.000486897	deoA, TYMP	thymidine phosphorylase [EC:2.4.2.4]	Metabolism; Nucleotide metabolism; Pyrimidine metabolism | Metabolism; Xenobiotics biodegradation and metabolism; Drug metabolism - other enzymes | Human Diseases; Cancers: Specific types; Bladder cancer
K00759	140.969	116.83	-0.953762	0.0209842	APRT, apt	adenine phosphoribosyltransferase [EC:2.4.2.7]	Metabolism; Nucleotide metabolism; Purine metabolism | Brite Hierarchies; Protein families: signaling and cellular processes; Exosome
K00760	79.3925	107.444	-0.382049	0.329906	hprT, hpt, HPRT1	hypoxanthine phosphoribosyltransferase [EC:2.4.2.8]	Metabolism; Nucleotide metabolism; Purine metabolism | Metabolism; Xenobiotics biodegradation and metabolism; Drug metabolism - other enzymes
K00761	182.115	169.548	-0.808876	0.0365783	upp, UPRT	uracil phosphoribosyltransferase [EC:2.4.2.9]	Metabolism; Nucleotide metabolism; Pyrimidine metabolism
K00762	61.4228	104.199	0.0860994	0.831336	pyrE	orotate phosphoribosyltransferase [EC:2.4.2.10]	Metabolism; Nucleotide metabolism; Pyrimidine metabolism
K00763	95.1238	61.339	-1.33451	0.00011209	pncB, NAPRT1	nicotinate phosphoribosyltransferase [EC:6.3.4.21]	Metabolism; Metabolism of cofactors and vitamins; Nicotinate and nicotinamide metabolism
K00764	64.3928	58.969	-0.853767	0.0121927	purF, PPAT	amidophosphoribosyltransferase [EC:2.4.2.14]	Metabolism; Nucleotide metabolism; Purine metabolism | Metabolism; Amino acid metabolism; Alanine, aspartate and glutamate metabolism | Brite Hierarchies; Protein families: metabolism; Peptidases
K00765	63.6236	57.5829	-0.767057	0.0335628	hisG	ATP phosphoribosyltransferase [EC:2.4.2.17]	Metabolism; Amino acid metabolism; Histidine metabolism
K00766	17.9405	44.5327	0.708838	0.0783187	trpD	anthranilate phosphoribosyltransferase [EC:2.4.2.18]	Metabolism; Amino acid metabolism; Phenylalanine, tyrosine and tryptophan biosynthesis
K00767	155.877	36.836	-2.73816	6.67297e-14	nadC, QPRT	nicotinate-nucleotide pyrophosphorylase (carboxylating) [EC:2.4.2.19]	Metabolism; Metabolism of cofactors and vitamins; Nicotinate and nicotinamide metabolism
K00768	2.89473	18.2823	1.44988	0.0268116	cobU, cobT	nicotinate-nucleotide--dimethylbenzimidazole phosphoribosyltransferase [EC:2.4.2.21]	Metabolism; Metabolism of cofactors and vitamins; Porphyrin and chlorophyll metabolism
K00773	753.426	373.813	-1.62542	0.000134126	tgt, QTRT1	queuine tRNA-ribosyltransferase [EC:2.4.2.29]	Brite Hierarchies; Protein families: genetic information processing; Transfer RNA biogenesis
K00782	3.19445	12.5944	1.18086	0.036593	lldG	L-lactate dehydrogenase complex protein LldG	Not Included in Pathway or Brite; Unclassified: metabolism; Carbohydrate metabolism
K00783	35.0451	21.3158	-1.49501	0.00195195	rlmH	23S rRNA (pseudouridine1915-N3)-methyltransferase [EC:2.1.1.177]	Brite Hierarchies; Protein families: genetic information processing; Ribosome biogenesis
K00784	439.856	295.647	-0.946454	0.0233939	rnz	ribonuclease Z [EC:3.1.26.11]	Genetic Information Processing; Translation; RNA transport | Brite Hierarchies; Protein families: genetic information processing; Transfer RNA biogenesis
K00786	6.96363	4.94417	-1.31927	0.0207574	-.-	glycosyltransferase [EC:2.4.-.-]	Brite Hierarchies; Protein families: metabolism; Lipopolysaccharide biosynthesis proteins
K00788	189.623	114.453	-1.36479	0.000111645	thiE	thiamine-phosphate pyrophosphorylase [EC:2.5.1.3]	Metabolism; Metabolism of cofactors and vitamins; Thiamine metabolism
K00789	67.3135	68.6972	-0.624944	0.0749891	metK	S-adenosylmethionine synthetase [EC:2.5.1.6]	Metabolism; Amino acid metabolism; Cysteine and methionine metabolism
K00790	467.714	249.915	-1.56255	7.07551e-06	murA	UDP-N-acetylglucosamine 1-carboxyvinyltransferase [EC:2.5.1.7]	Metabolism; Carbohydrate metabolism; Amino sugar and nucleotide sugar metabolism | Metabolism; Glycan biosynthesis and metabolism; Peptidoglycan biosynthesis | Brite Hierarchies; Protein families: metabolism; Peptidoglycan biosynthesis and degradation proteins
K00791	189.361	160.064	-1.01215	0.0123682	miaA, TRIT1	tRNA dimethylallyltransferase [EC:2.5.1.75]	Metabolism; Metabolism of terpenoids and polyketides; Zeatin biosynthesis | Brite Hierarchies; Protein families: metabolism; Prenyltransferases | Brite Hierarchies; Protein families: genetic information processing; Transfer RNA biogenesis
K00793	304.274	107.388	-2.14091	3.67965e-09	ribE, RIB5	riboflavin synthase [EC:2.5.1.9]	Metabolism; Metabolism of cofactors and vitamins; Riboflavin metabolism
K00794	213.059	78.1792	-2.00117	7.96827e-07	ribH, RIB4	6,7-dimethyl-8-ribityllumazine synthase [EC:2.5.1.78]	Metabolism; Metabolism of cofactors and vitamins; Riboflavin metabolism
K00795	0.0159714	0.054351	NA	NA	ispA	farnesyl diphosphate synthase [EC:2.5.1.1 2.5.1.10]	Metabolism; Metabolism of terpenoids and polyketides; Terpenoid backbone biosynthesis | Brite Hierarchies; Protein families: metabolism; Prenyltransferases
K00796	32.4151	49.3307	0.0160748	0.973039	folP	dihydropteroate synthase [EC:2.5.1.15]	Metabolism; Metabolism of cofactors and vitamins; Folate biosynthesis
K00797	18.6059	252.965	3.54222	3.51304e-17	speE, SRM	spermidine synthase [EC:2.5.1.16]	Metabolism; Amino acid metabolism; Cysteine and methionine metabolism | Metabolism; Amino acid metabolism; Arginine and proline metabolism | Metabolism; Metabolism of other amino acids; beta-Alanine metabolism | Metabolism; Metabolism of other amino acids; Glutathione metabolism
K00798	0.792884	8.54622	2.82503	0.00111413	MMAB, pduO	cob(I)alamin adenosyltransferase [EC:2.5.1.17]	Metabolism; Metabolism of cofactors and vitamins; Porphyrin and chlorophyll metabolism
K00799	2.09437	11.3684	1.78393	0.0117781	GST, gst	glutathione S-transferase [EC:2.5.1.18]	Metabolism; Metabolism of other amino acids; Glutathione metabolism | Metabolism; Xenobiotics biodegradation and metabolism; Metabolism of xenobiotics by cytochrome P450 | Metabolism; Xenobiotics biodegradation and metabolism; Drug metabolism - cytochrome P450 | Metabolism; Xenobiotics biodegradation and metabolism; Drug metabolism - other enzymes | Human Diseases; Cancers: Overview; Pathways in …
K00800	91.5755	108.575	-0.405736	0.264557	aroA	3-phosphoshikimate 1-carboxyvinyltransferase [EC:2.5.1.19]	Metabolism; Amino acid metabolism; Phenylalanine, tyrosine and tryptophan biosynthesis
K00801	80.2717	37.4053	-2.1956	4.19206e-06	FDFT1	farnesyl-diphosphate farnesyltransferase [EC:2.5.1.21]	Metabolism; Lipid metabolism; Steroid biosynthesis | Metabolism; Metabolism of terpenoids and polyketides; Sesquiterpenoid and triterpenoid biosynthesis | Brite Hierarchies; Protein families: metabolism; Prenyltransferases
K00803	1.68198	7.45284	1.66751	0.00597466	AGPS, agpS	alkyldihydroxyacetonephosphate synthase [EC:2.5.1.26]	Metabolism; Lipid metabolism; Ether lipid metabolism | Cellular Processes; Transport and catabolism; Peroxisome
K00805	89.4534	91.8438	-0.635515	0.0942704	hepST	heptaprenyl diphosphate synthase [EC:2.5.1.30]	Metabolism; Metabolism of terpenoids and polyketides; Terpenoid backbone biosynthesis | Brite Hierarchies; Protein families: metabolism; Prenyltransferases
K00806	67.4423	63.699	-0.773481	0.0612839	uppS	undecaprenyl diphosphate synthase [EC:2.5.1.31]	Metabolism; Metabolism of terpenoids and polyketides; Terpenoid backbone biosynthesis | Brite Hierarchies; Protein families: metabolism; Prenyltransferases
K00812	5.28723	35.2155	2.20177	4.58673e-06	aspB	aspartate aminotransferase [EC:2.6.1.1]	Metabolism; Amino acid metabolism; Alanine, aspartate and glutamate metabolism | Metabolism; Amino acid metabolism; Cysteine and methionine metabolism | Metabolism; Amino acid metabolism; Arginine biosynthesis | Metabolism; Amino acid metabolism; Arginine and proline metabolism | Metabolism; Amino acid metabolism; Tyrosine metabolism | Metabolism; Amino acid metabolism; Phenylalanine metabolism |…
K00813	0.138878	0.197488	-0.0257147	0.993414	aspC	aspartate aminotransferase [EC:2.6.1.1]	Metabolism; Amino acid metabolism; Alanine, aspartate and glutamate metabolism | Metabolism; Amino acid metabolism; Cysteine and methionine metabolism | Metabolism; Amino acid metabolism; Arginine biosynthesis | Metabolism; Amino acid metabolism; Arginine and proline metabolism | Metabolism; Amino acid metabolism; Tyrosine metabolism | Metabolism; Amino acid metabolism; Phenylalanine metabolism |…
K00817	195.718	159.45	-0.935925	0.00734282	hisC	histidinol-phosphate aminotransferase [EC:2.6.1.9]	Metabolism; Amino acid metabolism; Histidine metabolism | Metabolism; Amino acid metabolism; Tyrosine metabolism | Metabolism; Amino acid metabolism; Phenylalanine metabolism | Metabolism; Amino acid metabolism; Phenylalanine, tyrosine and tryptophan biosynthesis | Metabolism; Biosynthesis of other secondary metabolites; Tropane, piperidine and pyridine alkaloid biosynthesis | Metabolism; Biosynt…
K00819	267.707	67.9908	-2.52351	2.19447e-10	rocD, OAT	ornithine--oxo-acid transaminase [EC:2.6.1.13]	Metabolism; Amino acid metabolism; Arginine and proline metabolism | Brite Hierarchies; Protein families: metabolism; Amino acid related enzymes
K00820	331.465	172.161	-1.64513	7.72608e-06	glmS, GFPT	glucosamine---fructose-6-phosphate aminotransferase (isomerizing) [EC:2.6.1.16]	Metabolism; Carbohydrate metabolism; Amino sugar and nucleotide sugar metabolism | Metabolism; Amino acid metabolism; Alanine, aspartate and glutamate metabolism | Human Diseases; Endocrine and metabolic diseases; Insulin resistance | Brite Hierarchies; Protein families: metabolism; Peptidases
K00821	8.89143	19.7147	0.762895	0.161538	argD	acetylornithine/N-succinyldiaminopimelate aminotransferase [EC:2.6.1.11 2.6.1.17]	Metabolism; Amino acid metabolism; Lysine biosynthesis | Metabolism; Amino acid metabolism; Arginine biosynthesis | Brite Hierarchies; Protein families: metabolism; Amino acid related enzymes
K00823	0.646339	10.0983	3.31704	8.50968e-07	puuE	4-aminobutyrate aminotransferase [EC:2.6.1.19]	Metabolism; Carbohydrate metabolism; Propanoate metabolism | Metabolism; Carbohydrate metabolism; Butanoate metabolism | Metabolism; Amino acid metabolism; Alanine, aspartate and glutamate metabolism | Metabolism; Metabolism of other amino acids; beta-Alanine metabolism | Brite Hierarchies; Protein families: metabolism; Amino acid related enzymes
K00824	171.714	64.4387	-2.06063	8.08116e-08	dat	D-alanine transaminase [EC:2.6.1.21]	Metabolism; Amino acid metabolism; Lysine degradation | Metabolism; Amino acid metabolism; Arginine and proline metabolism | Metabolism; Amino acid metabolism; Phenylalanine metabolism | Metabolism; Metabolism of other amino acids; D-Arginine and D-ornithine metabolism | Metabolism; Metabolism of other amino acids; D-Alanine metabolism | Brite Hierarchies; Protein families: metabolism; Amino acid…
K00826	248.585	308.283	-0.369352	0.360958	ilvE	branched-chain amino acid aminotransferase [EC:2.6.1.42]	Metabolism; Amino acid metabolism; Cysteine and methionine metabolism | Metabolism; Amino acid metabolism; Valine, leucine and isoleucine degradation | Metabolism; Amino acid metabolism; Valine, leucine and isoleucine biosynthesis | Metabolism; Metabolism of cofactors and vitamins; Pantothenate and CoA biosynthesis | Brite Hierarchies; Protein families: metabolism; Amino acid related enzymes
K00827	0.14835	0	NA	NA	AGXT2	alanine-glyoxylate transaminase / (R)-3-amino-2-methylpropionate-pyruvate transaminase [EC:2.6.1.44 2.6.1.40]	Metabolism; Amino acid metabolism; Alanine, aspartate and glutamate metabolism | Metabolism; Amino acid metabolism; Glycine, serine and threonine metabolism | Metabolism; Amino acid metabolism; Cysteine and methionine metabolism | Metabolism; Amino acid metabolism; Valine, leucine and isoleucine degradation | Brite Hierarchies; Protein families: metabolism; Amino acid related enzymes
K00830	140.764	53.4261	-2.12976	4.99601e-08	AGXT	alanine-glyoxylate transaminase / serine-glyoxylate transaminase / serine-pyruvate transaminase [EC:2.6.1.44 2.6.1.45 2.6.1.51]	Metabolism; Carbohydrate metabolism; Glyoxylate and dicarboxylate metabolism | Metabolism; Energy metabolism; Methane metabolism | Metabolism; Amino acid metabolism; Alanine, aspartate and glutamate metabolism | Metabolism; Amino acid metabolism; Glycine, serine and threonine metabolism | Cellular Processes; Transport and catabolism; Peroxisome | Brite Hierarchies; Protein families: metabolism; A…
K00831	16.142	29.7693	0.357878	0.467253	serC, PSAT1	phosphoserine aminotransferase [EC:2.6.1.52]	Metabolism; Energy metabolism; Methane metabolism | Metabolism; Amino acid metabolism; Glycine, serine and threonine metabolism | Metabolism; Metabolism of cofactors and vitamins; Vitamin B6 metabolism | Brite Hierarchies; Protein families: metabolism; Amino acid related enzymes
K00832	0.211896	0.344996	-0.106227	0.958335	tyrB	aromatic-amino-acid transaminase [EC:2.6.1.57]	Metabolism; Amino acid metabolism; Cysteine and methionine metabolism | Metabolism; Amino acid metabolism; Tyrosine metabolism | Metabolism; Amino acid metabolism; Phenylalanine metabolism | Metabolism; Amino acid metabolism; Phenylalanine, tyrosine and tryptophan biosynthesis | Metabolism; Biosynthesis of other secondary metabolites; Isoquinoline alkaloid biosynthesis | Metabolism; Biosynthesis …
K00833	18.5015	52.5541	0.828257	0.0841036	bioA	adenosylmethionine---8-amino-7-oxononanoate aminotransferase [EC:2.6.1.62]	Metabolism; Metabolism of cofactors and vitamins; Biotin metabolism | Brite Hierarchies; Protein families: metabolism; Amino acid related enzymes
K00835	0.0579001	0.246747	1.42974	0.622612	avtA	valine--pyruvate aminotransferase [EC:2.6.1.66]	Metabolism; Amino acid metabolism; Valine, leucine and isoleucine biosynthesis | Brite Hierarchies; Protein families: metabolism; Amino acid related enzymes
K00836	53.7933	304.643	1.98382	0.000189837	ectB, dat	diaminobutyrate-2-oxoglutarate transaminase [EC:2.6.1.76]	Metabolism; Amino acid metabolism; Glycine, serine and threonine metabolism | Brite Hierarchies; Protein families: metabolism; Amino acid related enzymes
K00840	0.29792	0.098017	-1.95609	0.423195	astC	succinylornithine aminotransferase [EC:2.6.1.81]	Metabolism; Amino acid metabolism; Arginine and proline metabolism | Brite Hierarchies; Protein families: metabolism; Amino acid related enzymes
K00841	86.4949	30.3896	-1.96099	9.53464e-06	patA	aminotransferase [EC:2.6.1.-]	Metabolism; Amino acid metabolism; Lysine biosynthesis | Brite Hierarchies; Protein families: metabolism; Amino acid related enzymes
K00845	86.8999	80.4971	-0.733346	0.0644088	glk	glucokinase [EC:2.7.1.2]	Metabolism; Carbohydrate metabolism; Glycolysis / Gluconeogenesis | Metabolism; Carbohydrate metabolism; Galactose metabolism | Metabolism; Carbohydrate metabolism; Starch and sucrose metabolism | Metabolism; Carbohydrate metabolism; Amino sugar and nucleotide sugar metabolism | Metabolism; Biosynthesis of other secondary metabolites; Streptomycin biosynthesis | Metabolism; Biosynthesis of other …
K00847	38.2807	25.4598	-1.23651	0.000949672	scrK	fructokinase [EC:2.7.1.4]	Metabolism; Carbohydrate metabolism; Fructose and mannose metabolism | Metabolism; Carbohydrate metabolism; Starch and sucrose metabolism | Metabolism; Carbohydrate metabolism; Amino sugar and nucleotide sugar metabolism
K00848	0.05277	1.09041	4.04736	0.00692963	rhaB	rhamnulokinase [EC:2.7.1.5]	Metabolism; Carbohydrate metabolism; Pentose and glucuronate interconversions | Metabolism; Carbohydrate metabolism; Fructose and mannose metabolism
K00849	23.0929	15.5063	-1.3104	0.00057598	galK	galactokinase [EC:2.7.1.6]	Metabolism; Carbohydrate metabolism; Galactose metabolism | Metabolism; Carbohydrate metabolism; Amino sugar and nucleotide sugar metabolism | Brite Hierarchies; Protein families: signaling and cellular processes; Exosome
K00850	685.143	327.43	-1.48735	0.000536357	pfkA, PFK	6-phosphofructokinase 1 [EC:2.7.1.11]	Metabolism; Carbohydrate metabolism; Glycolysis / Gluconeogenesis | Metabolism; Carbohydrate metabolism; Pentose phosphate pathway | Metabolism; Carbohydrate metabolism; Fructose and mannose metabolism | Metabolism; Carbohydrate metabolism; Galactose metabolism | Metabolism; Energy metabolism; Methane metabolism | Genetic Information Processing; Folding, sorting and degradation; RNA degradation |…
K00851	74.5582	41.1413	-1.16393	0.00168416	gntK, idnK	gluconokinase [EC:2.7.1.12]	Metabolism; Carbohydrate metabolism; Pentose phosphate pathway
K00852	394.847	302.055	-0.885365	0.0198783	rbsK, RBKS	ribokinase [EC:2.7.1.15]	Metabolism; Carbohydrate metabolism; Pentose phosphate pathway
K00853	12.0407	6.00292	-1.62118	0.000102548	araB	L-ribulokinase [EC:2.7.1.16]	Metabolism; Carbohydrate metabolism; Pentose and glucuronate interconversions
K00854	8.59873	13.5653	-0.0568687	0.915932	xylB, XYLB	xylulokinase [EC:2.7.1.17]	Metabolism; Carbohydrate metabolism; Pentose and glucuronate interconversions
K00855	0.126741	0	NA	NA	PRK, prkB	phosphoribulokinase [EC:2.7.1.19]	Metabolism; Energy metabolism; Carbon fixation in photosynthetic organisms
K00857	49.3009	49.6727	-0.498827	0.192616	tdk, TK	thymidine kinase [EC:2.7.1.21]	Metabolism; Nucleotide metabolism; Pyrimidine metabolism | Metabolism; Xenobiotics biodegradation and metabolism; Drug metabolism - other enzymes
K00858	108.817	128.562	-0.360812	0.395348	ppnK, NADK	NAD+ kinase [EC:2.7.1.23]	Metabolism; Metabolism of cofactors and vitamins; Nicotinate and nicotinamide metabolism
K00859	440.31	254.405	-1.43301	9.05483e-05	coaE	dephospho-CoA kinase [EC:2.7.1.24]	Metabolism; Metabolism of cofactors and vitamins; Pantothenate and CoA biosynthesis
K00860	2.72863	2.35225	-1.38552	0.0824021	cysC	adenylylsulfate kinase [EC:2.7.1.25]	Metabolism; Energy metabolism; Sulfur metabolism | Metabolism; Nucleotide metabolism; Purine metabolism
K00863	3.68912	28.6021	2.27938	2.08403e-07	DAK, TKFC	triose/dihydroxyacetone kinase / FAD-AMP lyase (cyclizing) [EC:2.7.1.28 2.7.1.29 4.6.1.15]	Metabolism; Carbohydrate metabolism; Fructose and mannose metabolism | Metabolism; Energy metabolism; Methane metabolism | Metabolism; Lipid metabolism; Glycerolipid metabolism | Organismal Systems; Immune system; RIG-I-like receptor signaling pathway
K00864	641.984	333.228	-1.551	1.55116e-05	glpK, GK	glycerol kinase [EC:2.7.1.30]	Metabolism; Lipid metabolism; Glycerolipid metabolism | Organismal Systems; Endocrine system; PPAR signaling pathway | Organismal Systems; Environmental adaptation; Plant-pathogen interaction | Brite Hierarchies; Protein families: signaling and cellular processes; Exosome
K00865	316.846	139.093	-1.7912	6.17989e-07	glxK, garK	glycerate 2-kinase [EC:2.7.1.165]	Metabolism; Carbohydrate metabolism; Glyoxylate and dicarboxylate metabolism | Metabolism; Lipid metabolism; Glycerolipid metabolism | Metabolism; Amino acid metabolism; Glycine, serine and threonine metabolism
K00867	3.13669	16.7787	2.05782	0.000275283	coaA	type I pantothenate kinase [EC:2.7.1.33]	Metabolism; Metabolism of cofactors and vitamins; Pantothenate and CoA biosynthesis
K00868	143.982	86.5075	-1.37509	0.000164863	pdxK, pdxY	pyridoxine kinase [EC:2.7.1.35]	Metabolism; Metabolism of cofactors and vitamins; Vitamin B6 metabolism
K00869	26.3448	50.7951	0.177941	0.656078	MVK, mvaK1	mevalonate kinase [EC:2.7.1.36]	Metabolism; Metabolism of terpenoids and polyketides; Terpenoid backbone biosynthesis | Cellular Processes; Transport and catabolism; Peroxisome
K00872	102.829	65.9286	-1.36935	7.99748e-05	thrB1	homoserine kinase [EC:2.7.1.39]	Metabolism; Amino acid metabolism; Glycine, serine and threonine metabolism
K00873	1733.78	1350.52	-1.13339	0.00211625	PK, pyk	pyruvate kinase [EC:2.7.1.40]	Metabolism; Carbohydrate metabolism; Glycolysis / Gluconeogenesis | Metabolism; Carbohydrate metabolism; Pyruvate metabolism | Metabolism; Nucleotide metabolism; Purine metabolism | Organismal Systems; Endocrine system; Glucagon signaling pathway | Human Diseases; Cancers: Overview; Central carbon metabolism in cancer | Human Diseases; Cancers: Overview; Viral carcinogenesis | Human Diseases; End…
K00874	25.2013	41.5168	0.40454	0.349628	kdgK	2-dehydro-3-deoxygluconokinase [EC:2.7.1.45]	Metabolism; Carbohydrate metabolism; Pentose phosphate pathway
K00876	136.036	113.203	-0.832297	0.0503736	udk, UCK	uridine kinase [EC:2.7.1.48]	Metabolism; Nucleotide metabolism; Pyrimidine metabolism | Metabolism; Xenobiotics biodegradation and metabolism; Drug metabolism - other enzymes
K00878	188.744	124.529	-1.29681	0.000111991	thiM	hydroxyethylthiazole kinase [EC:2.7.1.50]	Metabolism; Metabolism of cofactors and vitamins; Thiamine metabolism
K00882	67.7421	56.5999	-1.0652	0.00687747	fruK	1-phosphofructokinase [EC:2.7.1.56]	Metabolism; Carbohydrate metabolism; Fructose and mannose metabolism
K00883	0.128946	0.419241	1.30179	0.551899	dgoK	2-dehydro-3-deoxygalactonokinase [EC:2.7.1.58]	Metabolism; Carbohydrate metabolism; Galactose metabolism
K00884	0.0149875	0.470066	3.825	0.118634	NAGK, nagK	N-acetylglucosamine kinase [EC:2.7.1.59]	Metabolism; Carbohydrate metabolism; Amino sugar and nucleotide sugar metabolism
K00886	5.98198	30.8707	1.9909	0.000215698	ppgK	polyphosphate glucokinase [EC:2.7.1.63]	Metabolism; Carbohydrate metabolism; Glycolysis / Gluconeogenesis | Metabolism; Carbohydrate metabolism; Amino sugar and nucleotide sugar metabolism
K00887	110.844	94.0388	-0.900403	0.0450391	dgkA	undecaprenol kinase [EC:2.7.1.66]	Metabolism; Glycan biosynthesis and metabolism; Peptidoglycan biosynthesis
K00891	48.1343	33.4295	-1.27181	0.00593536	aroK, aroL	shikimate kinase [EC:2.7.1.71]	Metabolism; Amino acid metabolism; Phenylalanine, tyrosine and tryptophan biosynthesis
K00895	0.258061	4.90606	4.18378	1.75528e-06	pfp, PFP	diphosphate-dependent phosphofructokinase [EC:2.7.1.90]	Metabolism; Carbohydrate metabolism; Glycolysis / Gluconeogenesis | Metabolism; Carbohydrate metabolism; Pentose phosphate pathway | Metabolism; Carbohydrate metabolism; Fructose and mannose metabolism
K00899	0.042398	2.085	4.63242	0.0011031	mtnK	5-methylthioribose kinase [EC:2.7.1.100]	Metabolism; Amino acid metabolism; Cysteine and methionine metabolism
K00901	0	0.104953	NA	NA	dgkA, DGK	diacylglycerol kinase (ATP) [EC:2.7.1.107]	Metabolism; Lipid metabolism; Glycerolipid metabolism | Metabolism; Lipid metabolism; Glycerophospholipid metabolism | Environmental Information Processing; Signal transduction; Phosphatidylinositol signaling system | Environmental Information Processing; Signal transduction; Phospholipase D signaling pathway | Human Diseases; Cancers: Overview; Choline metabolism in cancer
K00903	44.2482	21.4673	-1.60637	0.000650857	epsB	protein-tyrosine kinase [EC:2.7.10.2]	Brite Hierarchies; Protein families: metabolism; Protein kinases
K00906	0.0723386	0.00941206	NA	NA	aceK	isocitrate dehydrogenase kinase/phosphatase [EC:2.7.11.5 3.1.3.-]	Not Included in Pathway or Brite; Unclassified: metabolism; Enzymes with EC numbers
K00912	0.074148	0.0408724	NA	NA	lpxK	tetraacyldisaccharide 4'-kinase [EC:2.7.1.130]	Metabolism; Glycan biosynthesis and metabolism; Lipopolysaccharide biosynthesis | Brite Hierarchies; Protein families: metabolism; Lipopolysaccharide biosynthesis proteins
K00917	5.84108	0.251143	-4.76968	0.018033	lacC	tagatose 6-phosphate kinase [EC:2.7.1.144]	Metabolism; Carbohydrate metabolism; Galactose metabolism
K00918	0	0.0205283	NA	NA	pfkC	ADP-dependent phosphofructokinase/glucokinase [EC:2.7.1.146 2.7.1.147]	Metabolism; Carbohydrate metabolism; Glycolysis / Gluconeogenesis | Metabolism; Carbohydrate metabolism; Pentose phosphate pathway | Metabolism; Energy metabolism; Methane metabolism
K00919	49.5357	56.1434	-0.451836	0.220745	ispE	4-diphosphocytidyl-2-C-methyl-D-erythritol kinase [EC:2.7.1.148]	Metabolism; Metabolism of terpenoids and polyketides; Terpenoid backbone biosynthesis
K00921	0.0533651	0	NA	NA	PIKFYVE, FAB1	1-phosphatidylinositol-3-phosphate 5-kinase [EC:2.7.1.150]	Metabolism; Carbohydrate metabolism; Inositol phosphate metabolism | Environmental Information Processing; Signal transduction; Phosphatidylinositol signaling system | Cellular Processes; Transport and catabolism; Phagosome | Cellular Processes; Cell motility; Regulation of actin cytoskeleton | Brite Hierarchies; Protein families: genetic information processing; Membrane trafficking
K00924	0.143581	0	NA	NA	-	kinase [EC:2.7.1.-]	Not Included in Pathway or Brite; Unclassified: metabolism; Enzymes with EC numbers
K00925	298.089	301.183	-0.701113	0.0589564	ackA	acetate kinase [EC:2.7.2.1]	Metabolism; Carbohydrate metabolism; Pyruvate metabolism | Metabolism; Carbohydrate metabolism; Propanoate metabolism | Metabolism; Energy metabolism; Carbon fixation pathways in prokaryotes | Metabolism; Energy metabolism; Methane metabolism | Metabolism; Metabolism of other amino acids; Taurine and hypotaurine metabolism
K00926	0.0507834	1.28809	4.22254	0.0322122	arcC	carbamate kinase [EC:2.7.2.2]	Metabolism; Energy metabolism; Nitrogen metabolism | Metabolism; Nucleotide metabolism; Purine metabolism | Metabolism; Amino acid metabolism; Arginine biosynthesis
K00927	1270.49	774.216	-1.47035	6.46866e-06	PGK, pgk	phosphoglycerate kinase [EC:2.7.2.3]	Metabolism; Carbohydrate metabolism; Glycolysis / Gluconeogenesis | Metabolism; Energy metabolism; Carbon fixation in photosynthetic organisms | Brite Hierarchies; Protein families: signaling and cellular processes; Exosome
K00928	93.983	110.702	-0.480331	0.184777	lysC	aspartate kinase [EC:2.7.2.4]	Metabolism; Amino acid metabolism; Glycine, serine and threonine metabolism | Metabolism; Amino acid metabolism; Cysteine and methionine metabolism | Metabolism; Amino acid metabolism; Lysine biosynthesis | Metabolism; Biosynthesis of other secondary metabolites; Monobactam biosynthesis
K00929	104.419	44.8526	-1.86421	6.28423e-05	buk	butyrate kinase [EC:2.7.2.7]	Metabolism; Carbohydrate metabolism; Butanoate metabolism
K00930	49.638	25.7613	-1.649	2.88078e-05	argB	acetylglutamate kinase [EC:2.7.2.8]	Metabolism; Amino acid metabolism; Arginine biosynthesis
K00931	19.5459	73.2231	1.22125	0.00691351	proB	glutamate 5-kinase [EC:2.7.2.11]	Metabolism; Amino acid metabolism; Arginine and proline metabolism | Metabolism; Biosynthesis of other secondary metabolites; Carbapenem biosynthesis
K00936	4.67281	22.1898	1.67357	0.0003219	pdtaS	two-component system, sensor histidine kinase PdtaS [EC:2.7.13.3]	Brite Hierarchies; Protein families: metabolism; Protein kinases | Brite Hierarchies; Protein families: signaling and cellular processes; Two-component system
K00937	256.283	132.234	-1.46408	0.000237057	ppk	polyphosphate kinase [EC:2.7.4.1]	Metabolism; Energy metabolism; Oxidative phosphorylation | Genetic Information Processing; Folding, sorting and degradation; RNA degradation | Brite Hierarchies; Protein families: genetic information processing; Messenger RNA biogenesis
K00938	41.1779	53.9935	-0.308859	0.457103	mvaK2	phosphomevalonate kinase [EC:2.7.4.2]	Metabolism; Metabolism of terpenoids and polyketides; Terpenoid backbone biosynthesis
K00939	568.538	458.535	-1.16211	0.0018137	adk, AK	adenylate kinase [EC:2.7.4.3]	Metabolism; Nucleotide metabolism; Purine metabolism | Metabolism; Metabolism of cofactors and vitamins; Thiamine metabolism | Brite Hierarchies; Protein families: signaling and cellular processes; Exosome
K00940	134.167	164.903	-0.129821	0.737091	ndk, NME	nucleoside-diphosphate kinase [EC:2.7.4.6]	Metabolism; Nucleotide metabolism; Purine metabolism | Metabolism; Nucleotide metabolism; Pyrimidine metabolism | Metabolism; Xenobiotics biodegradation and metabolism; Drug metabolism - other enzymes | Environmental Information Processing; Signal transduction; MAPK signaling pathway - plant | Brite Hierarchies; Protein families: genetic information processing; Membrane trafficking
K00941	131.652	77.0187	-1.4854	7.72608e-06	thiD	hydroxymethylpyrimidine/phosphomethylpyrimidine kinase [EC:2.7.1.49 2.7.4.7]	Metabolism; Metabolism of cofactors and vitamins; Thiamine metabolism
K00942	894.617	839.634	-0.535996	0.121037	gmk	guanylate kinase [EC:2.7.4.8]	Metabolism; Nucleotide metabolism; Purine metabolism
K00943	32.7289	61.5958	-0.0335765	0.941368	tmk, DTYMK	dTMP kinase [EC:2.7.4.9]	Metabolism; Nucleotide metabolism; Pyrimidine metabolism
K00945	48.8477	72.7178	-0.170338	0.669265	cmk	CMP/dCMP kinase [EC:2.7.4.25]	Metabolism; Nucleotide metabolism; Pyrimidine metabolism
K00946	4.41593	20.8625	1.68729	0.000271193	thiL	thiamine-monophosphate kinase [EC:2.7.4.16]	Metabolism; Metabolism of cofactors and vitamins; Thiamine metabolism
K00948	234.41	173.682	-1.09547	0.00357487	PRPS, prsA	ribose-phosphate pyrophosphokinase [EC:2.7.6.1]	Metabolism; Carbohydrate metabolism; Pentose phosphate pathway | Metabolism; Nucleotide metabolism; Purine metabolism
K00949	114.983	41.3664	-2.19557	2.70924e-09	thiN, TPK1, THI80	thiamine pyrophosphokinase [EC:2.7.6.2]	Metabolism; Metabolism of cofactors and vitamins; Thiamine metabolism
K00950	145.834	70.6895	-1.73426	4.19879e-06	folK	2-amino-4-hydroxy-6-hydroxymethyldihydropteridine diphosphokinase [EC:2.7.6.3]	Metabolism; Metabolism of cofactors and vitamins; Folate biosynthesis
K00951	65.1879	86.0624	-0.243653	0.537661	relA	GTP pyrophosphokinase [EC:2.7.6.5]	Metabolism; Nucleotide metabolism; Purine metabolism
K00954	122.227	95.6911	-1.01328	0.0180876	A, coaD, kdtB	pantetheine-phosphate adenylyltransferase [EC:2.7.7.3]	Metabolism; Metabolism of cofactors and vitamins; Pantothenate and CoA biosynthesis
K00955	0.438852	0	-6.25038	0.00210689	cysNC	bifunctional enzyme CysN/CysC [EC:2.7.7.4 2.7.1.25]	Metabolism; Energy metabolism; Sulfur metabolism | Metabolism; Nucleotide metabolism; Purine metabolism | Metabolism; Metabolism of other amino acids; Selenocompound metabolism | Metabolism; Biosynthesis of other secondary metabolites; Monobactam biosynthesis
K00956	7.07591	5.2092	-0.859251	0.178951	cysN	sulfate adenylyltransferase subunit 1 [EC:2.7.7.4]	Metabolism; Energy metabolism; Sulfur metabolism | Metabolism; Nucleotide metabolism; Purine metabolism | Metabolism; Metabolism of other amino acids; Selenocompound metabolism | Metabolism; Biosynthesis of other secondary metabolites; Monobactam biosynthesis
K00957	4.48267	3.16964	-1.20048	0.0883159	cysD	sulfate adenylyltransferase subunit 2 [EC:2.7.7.4]	Metabolism; Energy metabolism; Sulfur metabolism | Metabolism; Nucleotide metabolism; Purine metabolism | Metabolism; Metabolism of other amino acids; Selenocompound metabolism | Metabolism; Biosynthesis of other secondary metabolites; Monobactam biosynthesis
K00958	3.28093	1.36522	-1.5849	0.0299494	sat, met3	sulfate adenylyltransferase [EC:2.7.7.4]	Metabolism; Energy metabolism; Sulfur metabolism | Metabolism; Nucleotide metabolism; Purine metabolism | Metabolism; Metabolism of other amino acids; Selenocompound metabolism | Metabolism; Biosynthesis of other secondary metabolites; Monobactam biosynthesis
K00962	396.467	362.154	-0.929735	0.00721181	pnp, PNPT1	polyribonucleotide nucleotidyltransferase [EC:2.7.7.8]	Genetic Information Processing; Folding, sorting and degradation; RNA degradation | Brite Hierarchies; Protein families: genetic information processing; Messenger RNA biogenesis | Brite Hierarchies; Protein families: genetic information processing; Transfer RNA biogenesis
K00963	134.6	131.171	-0.536068	0.153079	UGP2, galU, galF	UTP--glucose-1-phosphate uridylyltransferase [EC:2.7.7.9]	Metabolism; Carbohydrate metabolism; Pentose and glucuronate interconversions | Metabolism; Carbohydrate metabolism; Galactose metabolism | Metabolism; Carbohydrate metabolism; Starch and sucrose metabolism | Metabolism; Carbohydrate metabolism; Amino sugar and nucleotide sugar metabolism
K00965	83.4539	35.4476	-1.5605	7.15479e-06	galT, GALT	UDPglucose--hexose-1-phosphate uridylyltransferase [EC:2.7.7.12]	Metabolism; Carbohydrate metabolism; Galactose metabolism | Metabolism; Carbohydrate metabolism; Amino sugar and nucleotide sugar metabolism | Organismal Systems; Endocrine system; Prolactin signaling pathway
K00966	4.55055	9.70161	0.465465	0.50325	GMPP	mannose-1-phosphate guanylyltransferase [EC:2.7.7.13]	Metabolism; Carbohydrate metabolism; Fructose and mannose metabolism | Metabolism; Carbohydrate metabolism; Amino sugar and nucleotide sugar metabolism
K00968	0	0.622341	3.37734	NA	PCYT1	choline-phosphate cytidylyltransferase [EC:2.7.7.15]	Metabolism; Lipid metabolism; Glycerophospholipid metabolism | Metabolism; Metabolism of other amino acids; Phosphonate and phosphinate metabolism | Human Diseases; Cancers: Overview; Choline metabolism in cancer
K00969	132.081	156.193	-0.452437	0.239086	nadD	nicotinate-nucleotide adenylyltransferase [EC:2.7.7.18]	Metabolism; Metabolism of cofactors and vitamins; Nicotinate and nicotinamide metabolism
K00970	8.0215	28.958	1.32505	0.0100153	pcnB	poly(A) polymerase [EC:2.7.7.19]	Genetic Information Processing; Folding, sorting and degradation; RNA degradation | Brite Hierarchies; Protein families: genetic information processing; Messenger RNA biogenesis
K00971	5.02173	47.3253	2.67386	1.27136e-10	manC, cpsB	mannose-1-phosphate guanylyltransferase [EC:2.7.7.13]	Metabolism; Carbohydrate metabolism; Fructose and mannose metabolism | Metabolism; Carbohydrate metabolism; Amino sugar and nucleotide sugar metabolism
K00972	0.17793	0.391482	0.963272	NA	UAP1	UDP-N-acetylglucosamine/UDP-N-acetylgalactosamine diphosphorylase [EC:2.7.7.23 2.7.7.83]	Metabolism; Carbohydrate metabolism; Amino sugar and nucleotide sugar metabolism
K00973	3.8498	22.6105	1.82113	0.000651866	rfbA, rffH	glucose-1-phosphate thymidylyltransferase [EC:2.7.7.24]	Metabolism; Metabolism of terpenoids and polyketides; Polyketide sugar unit biosynthesis | Metabolism; Biosynthesis of other secondary metabolites; Streptomycin biosynthesis | Metabolism; Biosynthesis of other secondary metabolites; Acarbose and validamycin biosynthesis
K00974	35.3249	17.6188	-1.67916	4.67466e-05	cca	tRNA nucleotidyltransferase (CCA-adding enzyme) [EC:2.7.7.72 3.1.3.- 3.1.4.-]	Genetic Information Processing; Translation; RNA transport | Brite Hierarchies; Protein families: genetic information processing; Transfer RNA biogenesis
K00975	10.1677	39.5807	1.31934	0.016691	glgC	glucose-1-phosphate adenylyltransferase [EC:2.7.7.27]	Metabolism; Carbohydrate metabolism; Starch and sucrose metabolism | Metabolism; Carbohydrate metabolism; Amino sugar and nucleotide sugar metabolism | Cellular Processes; Cellular community - prokaryotes; Biofilm formation - Escherichia coli
K00979	0.0220123	0.415024	3.06938	NA	kdsB	3-deoxy-manno-octulosonate cytidylyltransferase (CMP-KDO synthetase) [EC:2.7.7.38]	Metabolism; Glycan biosynthesis and metabolism; Lipopolysaccharide biosynthesis | Brite Hierarchies; Protein families: metabolism; Lipopolysaccharide biosynthesis proteins
K00980	141.525	76.5374	-1.52992	0.000790833	tagD	glycerol-3-phosphate cytidylyltransferase [EC:2.7.7.39]	Metabolism; Lipid metabolism; Glycerophospholipid metabolism
K00981	62.9809	134.587	0.241171	0.546853	CDS1, CDS2, cdsA	phosphatidate cytidylyltransferase [EC:2.7.7.41]	Metabolism; Lipid metabolism; Glycerophospholipid metabolism | Environmental Information Processing; Signal transduction; Phosphatidylinositol signaling system
K00982	9.80108	49.2918	1.82047	0.000102548	glnE	[glutamine synthetase] adenylyltransferase / [glutamine synthetase]-adenylyl-L-tyrosine phosphorylase [EC:2.7.7.42 2.7.7.89]	Not Included in Pathway or Brite; Unclassified: metabolism; Enzymes with EC numbers
K00983	0.0766365	0.902937	3.07896	0.142744	neuA	N-acylneuraminate cytidylyltransferase [EC:2.7.7.43]	Metabolism; Carbohydrate metabolism; Amino sugar and nucleotide sugar metabolism
K00984	0.50621	3.5227	2.27216	0.036593	aadA	streptomycin 3"-adenylyltransferase [EC:2.7.7.47]	Brite Hierarchies; Protein families: signaling and cellular processes; Antimicrobial resistance genes
K00986	16.8896	69.6743	1.25073	0.00901993	ltrA	RNA-directed DNA polymerase [EC:2.7.7.49]	Not Included in Pathway or Brite; Unclassified: metabolism; Enzymes with EC numbers
K00989	19.418	37.2969	0.445438	0.437886	rph	ribonuclease PH [EC:2.7.7.56]	Brite Hierarchies; Protein families: genetic information processing; Transfer RNA biogenesis
K00990	1.75333	4.7302	0.612436	0.389281	glnD	[protein-PII] uridylyltransferase [EC:2.7.7.59]	Environmental Information Processing; Signal transduction; Two-component system
K00991	13.5086	75.9721	1.87688	2.60774e-05	ispD	2-C-methyl-D-erythritol 4-phosphate cytidylyltransferase [EC:2.7.7.60]	Metabolism; Metabolism of terpenoids and polyketides; Terpenoid backbone biosynthesis
K00992	0.0703804	0.270812	1.60898	NA	murU	N-acetyl-alpha-D-muramate 1-phosphate uridylyltransferase [EC:2.7.7.99]	Metabolism; Carbohydrate metabolism; Amino sugar and nucleotide sugar metabolism
K00995	181.641	145.912	-1.21205	0.00123147	pgsA, PGS1	CDP-diacylglycerol---glycerol-3-phosphate 3-phosphatidyltransferase [EC:2.7.8.5]	Metabolism; Lipid metabolism; Glycerophospholipid metabolism
K00996	4.57734	3.89189	-0.700914	0.206512	rfbP	undecaprenyl-phosphate galactose phosphotransferase [EC:2.7.8.6]	Brite Hierarchies; Protein families: metabolism; Lipopolysaccharide biosynthesis proteins
K00997	35.2636	88.6403	0.51242	0.22639	acpS	holo-[acyl-carrier protein] synthase [EC:2.7.8.7]	Metabolism; Metabolism of cofactors and vitamins; Pantothenate and CoA biosynthesis
K01000	27.9466	39.0762	-0.128964	0.748286	mraY	phospho-N-acetylmuramoyl-pentapeptide-transferase [EC:2.7.8.13]	Metabolism; Glycan biosynthesis and metabolism; Peptidoglycan biosynthesis | Human Diseases; Drug resistance: Antimicrobial; Vancomycin resistance | Brite Hierarchies; Protein families: metabolism; Peptidoglycan biosynthesis and degradation proteins
K01002	35.4313	99.7395	0.724151	0.236241	mdoB	phosphoglycerol transferase [EC:2.7.8.20]	Not Included in Pathway or Brite; Unclassified: metabolism; Enzymes with EC numbers
K01003	0	0.529728	4.58341	0.106242	bcpA	oxaloacetate decarboxylase [EC:4.1.1.112]	Metabolism; Carbohydrate metabolism; Pyruvate metabolism
K01006	460.871	90.1517	-3.07534	8.96359e-17	ppdK	pyruvate, orthophosphate dikinase [EC:2.7.9.1]	Metabolism; Carbohydrate metabolism; Pyruvate metabolism | Metabolism; Energy metabolism; Carbon fixation in photosynthetic organisms | Metabolism; Energy metabolism; Carbon fixation pathways in prokaryotes
K01007	47.3758	144.732	0.978688	0.080144	pps, ppsA	pyruvate, water dikinase [EC:2.7.9.2]	Metabolism; Carbohydrate metabolism; Pyruvate metabolism | Metabolism; Energy metabolism; Carbon fixation pathways in prokaryotes | Metabolism; Energy metabolism; Methane metabolism
K01008	16.8455	83.2051	1.75341	5.45052e-05	selD, SEPHS	selenide, water dikinase [EC:2.7.9.3]	Metabolism; Metabolism of other amino acids; Selenocompound metabolism | Brite Hierarchies; Protein families: genetic information processing; Transfer RNA biogenesis
K01011	28.7152	160.579	1.83778	1.36696e-05	TST, MPST, sseA	thiosulfate/3-mercaptopyruvate sulfurtransferase [EC:2.8.1.1 2.8.1.2]	Metabolism; Energy metabolism; Sulfur metabolism | Metabolism; Amino acid metabolism; Cysteine and methionine metabolism | Genetic Information Processing; Folding, sorting and degradation; Sulfur relay system
K01012	72.6369	83.2236	-0.271855	0.458502	bioB	biotin synthase [EC:2.8.1.6]	Metabolism; Metabolism of cofactors and vitamins; Biotin metabolism
K01023	0	0.560496	4.13035	0.195251	assT	arylsulfate sulfotransferase [EC:2.8.2.22]	Not Included in Pathway or Brite; Unclassified: metabolism; Enzymes with EC numbers
K01026	216.221	61.121	-2.64559	6.8261e-11	pct	propionate CoA-transferase [EC:2.8.3.1]	Metabolism; Carbohydrate metabolism; Pyruvate metabolism | Metabolism; Carbohydrate metabolism; Propanoate metabolism | Metabolism; Xenobiotics biodegradation and metabolism; Styrene degradation
K01027	0.326737	0.05453	NA	NA	OXCT	3-oxoacid CoA-transferase [EC:2.8.3.5]	Metabolism; Carbohydrate metabolism; Butanoate metabolism | Metabolism; Lipid metabolism; Synthesis and degradation of ketone bodies | Metabolism; Amino acid metabolism; Valine, leucine and isoleucine degradation
K01028	27.2081	90.8964	1.32209	0.00347461	A, scoA	3-oxoacid CoA-transferase subunit A [EC:2.8.3.5]	Metabolism; Carbohydrate metabolism; Butanoate metabolism | Metabolism; Lipid metabolism; Synthesis and degradation of ketone bodies | Metabolism; Amino acid metabolism; Valine, leucine and isoleucine degradation
K01029	44.9958	110.953	0.737756	0.0791885	B, scoB	3-oxoacid CoA-transferase subunit B [EC:2.8.3.5]	Metabolism; Carbohydrate metabolism; Butanoate metabolism | Metabolism; Lipid metabolism; Synthesis and degradation of ketone bodies | Metabolism; Amino acid metabolism; Valine, leucine and isoleucine degradation
K01031	0.429622	4.42062	2.84418	0.00638591	pcaI	3-oxoadipate CoA-transferase, alpha subunit [EC:2.8.3.6]	Metabolism; Xenobiotics biodegradation and metabolism; Benzoate degradation
K01032	0.30246	3.35601	2.58299	0.062451	pcaJ	3-oxoadipate CoA-transferase, beta subunit [EC:2.8.3.6]	Metabolism; Xenobiotics biodegradation and metabolism; Benzoate degradation
K01039	0.308947	2.07304	2.66587	0.0403653	gctA	glutaconate CoA-transferase, subunit A [EC:2.8.3.12]	Metabolism; Carbohydrate metabolism; Butanoate metabolism | Metabolism; Xenobiotics biodegradation and metabolism; Styrene degradation
K01040	0.250148	1.46218	2.16521	0.103509	gctB	glutaconate CoA-transferase, subunit B [EC:2.8.3.12]	Metabolism; Carbohydrate metabolism; Butanoate metabolism | Metabolism; Xenobiotics biodegradation and metabolism; Styrene degradation
K01042	4.5543	12.6194	1.07179	0.0514886	selA	L-seryl-tRNA(Ser) seleniumtransferase [EC:2.9.1.1]	Metabolism; Metabolism of other amino acids; Selenocompound metabolism | Genetic Information Processing; Translation; Aminoacyl-tRNA biosynthesis
K01046	564.623	319.992	-1.49127	0.000925321	lip, TGL2	triacylglycerol lipase [EC:3.1.1.3]	Metabolism; Lipid metabolism; Glycerolipid metabolism
K01048	591.213	200.057	-2.18881	1.87078e-08	pldB	lysophospholipase [EC:3.1.1.5]	Metabolism; Lipid metabolism; Glycerophospholipid metabolism
K01051	0	0.43884	2.99573	NA		pectinesterase [EC:3.1.1.11]	Metabolism; Carbohydrate metabolism; Pentose and glucuronate interconversions
K01053	1.97984	11.1179	1.96325	0.00191671	gnl, RGN	gluconolactonase [EC:3.1.1.17]	Metabolism; Carbohydrate metabolism; Pentose phosphate pathway | Metabolism; Carbohydrate metabolism; Ascorbate and aldarate metabolism | Metabolism; Xenobiotics biodegradation and metabolism; Caprolactam degradation | Brite Hierarchies; Protein families: signaling and cellular processes; Exosome
K01054	0.0195243	2.67299	5.87285	0.000437306	MGLL	acylglycerol lipase [EC:3.1.1.23]	Metabolism; Lipid metabolism; Glycerolipid metabolism | Organismal Systems; Endocrine system; Regulation of lipolysis in adipocytes | Organismal Systems; Nervous system; Retrograde endocannabinoid signaling | Organismal Systems; Environmental adaptation; Thermogenesis | Brite Hierarchies; Protein families: metabolism; Peptidases
K01055	6.86188	132.235	3.96722	3.52892e-18	pcaD	3-oxoadipate enol-lactonase [EC:3.1.1.24]	Metabolism; Xenobiotics biodegradation and metabolism; Benzoate degradation
K01056	33.3821	66.2028	0.319594	0.44386	PTH1, pth, spoVC	peptidyl-tRNA hydrolase, PTH1 family [EC:3.1.1.29]	Brite Hierarchies; Protein families: genetic information processing; Translation factors
K01057	220.126	1511.54	2.76428	1.10012e-17	PGLS, pgl, devB	6-phosphogluconolactonase [EC:3.1.1.31]	Metabolism; Carbohydrate metabolism; Pentose phosphate pathway
K01058	0.149968	0.074986	-0.999232	0.721135	pldA	phospholipase A1/A2 [EC:3.1.1.32 3.1.1.4]	Metabolism; Lipid metabolism; Glycerophospholipid metabolism | Metabolism; Lipid metabolism; Ether lipid metabolism | Metabolism; Lipid metabolism; Arachidonic acid metabolism | Metabolism; Lipid metabolism; Linoleic acid metabolism | Metabolism; Lipid metabolism; alpha-Linolenic acid metabolism
K01060	0.0108636	2.00774	5.44171	0.00161305	cah	cephalosporin-C deacetylase [EC:3.1.1.41]	Metabolism; Biosynthesis of other secondary metabolites; Penicillin and cephalosporin biosynthesis
K01061	1.57706	10.0442	1.83574	0.00451415		carboxymethylenebutenolidase [EC:3.1.1.45]	Metabolism; Xenobiotics biodegradation and metabolism; Fluorobenzoate degradation | Metabolism; Xenobiotics biodegradation and metabolism; Chlorocyclohexane and chlorobenzene degradation | Metabolism; Xenobiotics biodegradation and metabolism; Toluene degradation
K01066	94.67	105.606	-0.583258	0.14227	aes	acetyl esterase [EC:3.1.1.-]	Not Included in Pathway or Brite; Unclassified: metabolism; Enzymes with EC numbers
K01067	0.0317315	0.124202	NA	NA	ACH1	acetyl-CoA hydrolase [EC:3.1.2.1]	Metabolism; Carbohydrate metabolism; Pyruvate metabolism
K01069	444.37	812.986	0.0942409	0.80737	gloB, gloC, HAGH	hydroxyacylglutathione hydrolase [EC:3.1.2.6]	Metabolism; Carbohydrate metabolism; Pyruvate metabolism
K01070	0.348721	0.0366201	-3.14593	0.152238	frmB, ESD, fghA	S-formylglutathione hydrolase [EC:3.1.2.12]	Metabolism; Energy metabolism; Methane metabolism
K01071	0.720715	0.0260078	-3.16889	0.0789612	MCH	medium-chain acyl-[acyl-carrier-protein] hydrolase [EC:3.1.2.21]	Metabolism; Lipid metabolism; Fatty acid biosynthesis | Brite Hierarchies; Protein families: metabolism; Lipid biosynthesis proteins
K01073	166.719	60.6656	-2.26497	1.32834e-09		acyl-CoA hydrolase [EC:3.1.2.20]	Not Included in Pathway or Brite; Unclassified: metabolism; Enzymes with EC numbers
K01075	12.4305	65.2848	1.75886	0.000339663		4-hydroxybenzoyl-CoA thioesterase [EC:3.1.2.23]	Metabolism; Metabolism of cofactors and vitamins; Ubiquinone and other terpenoid-quinone biosynthesis | Metabolism; Xenobiotics biodegradation and metabolism; Benzoate degradation
K01077	79.15	146.021	0.242351	0.545252	phoA, phoB	alkaline phosphatase [EC:3.1.3.1]	Metabolism; Metabolism of cofactors and vitamins; Thiamine metabolism | Metabolism; Metabolism of cofactors and vitamins; Folate biosynthesis | Environmental Information Processing; Signal transduction; Two-component system | Brite Hierarchies; Protein families: signaling and cellular processes; Exosome | Brite Hierarchies; Protein families: signaling and cellular processes; Glycosylphosphatidyli…
K01078	0	0.268464	NA	NA	PHO	acid phosphatase [EC:3.1.3.2]	Metabolism; Metabolism of cofactors and vitamins; Thiamine metabolism | Metabolism; Metabolism of cofactors and vitamins; Riboflavin metabolism
K01079	5.38169	41.0994	2.2769	2.02923e-06	serB, PSPH	phosphoserine phosphatase [EC:3.1.3.3]	Metabolism; Energy metabolism; Methane metabolism | Metabolism; Amino acid metabolism; Glycine, serine and threonine metabolism | Brite Hierarchies; Protein families: metabolism; Protein phosphatases and associated proteins
K01081	42.0294	42.4774	-0.43734	0.232661		5'-nucleotidase [EC:3.1.3.5]	Metabolism; Nucleotide metabolism; Purine metabolism | Metabolism; Nucleotide metabolism; Pyrimidine metabolism | Metabolism; Metabolism of cofactors and vitamins; Nicotinate and nicotinamide metabolism
K01082	4.06365	32.1059	2.50818	7.64712e-07	cysQ, MET22, BPNT1	3'(2'), 5'-bisphosphate nucleotidase [EC:3.1.3.7]	Metabolism; Energy metabolism; Sulfur metabolism | Brite Hierarchies; Protein families: genetic information processing; Transfer RNA biogenesis
K01083	148.277	112.569	-1.06884	0.00693971		3-phytase [EC:3.1.3.8]	Metabolism; Carbohydrate metabolism; Inositol phosphate metabolism
K01087	11.9907	37.7002	1.35029	0.00404284	otsB	trehalose 6-phosphate phosphatase [EC:3.1.3.12]	Metabolism; Carbohydrate metabolism; Starch and sucrose metabolism
K01090	0.275907	5.43514	3.78729	4.31911e-05		protein phosphatase [EC:3.1.3.16]	Not Included in Pathway or Brite; Unclassified: metabolism; Enzymes with EC numbers
K01091	186.139	119.669	-1.35211	0.000994564	gph	phosphoglycolate phosphatase [EC:3.1.3.18]	Metabolism; Carbohydrate metabolism; Glyoxylate and dicarboxylate metabolism
K01092	368.162	214.932	-1.47944	0.000103572	IMPA, suhB	myo-inositol-1(or 4)-monophosphatase [EC:3.1.3.25]	Metabolism; Carbohydrate metabolism; Inositol phosphate metabolism | Metabolism; Biosynthesis of other secondary metabolites; Streptomycin biosynthesis | Environmental Information Processing; Signal transduction; Phosphatidylinositol signaling system
K01095	0.236546	2.36192	2.77993	0.103572	pgpA	phosphatidylglycerophosphatase A [EC:3.1.3.27]	Metabolism; Lipid metabolism; Glycerophospholipid metabolism
K01099	0.0852079	0.156647	0.658232	NA	INPP5B_F	inositol polyphosphate 5-phosphatase INPP5B/F [EC:3.1.3.36]	Metabolism; Carbohydrate metabolism; Inositol phosphate metabolism | Environmental Information Processing; Signal transduction; Phosphatidylinositol signaling system | Brite Hierarchies; Protein families: genetic information processing; Membrane trafficking
K01101	55.8475	68.4319	-0.281406	0.479908		4-nitrophenyl phosphatase [EC:3.1.3.41]	Metabolism; Xenobiotics biodegradation and metabolism; Aminobenzoate degradation
K01104	328.038	172.113	-1.4945	5.41916e-05		protein-tyrosine phosphatase [EC:3.1.3.48]	Not Included in Pathway or Brite; Unclassified: metabolism; Enzymes with EC numbers
K01113	3.77507	24.2718	2.34322	4.16752e-05	phoD	alkaline phosphatase D [EC:3.1.3.1]	Metabolism; Metabolism of cofactors and vitamins; Folate biosynthesis | Environmental Information Processing; Signal transduction; Two-component system
K01114	0.133443	0.187624	-0.128784	0.958279	plc	phospholipase C [EC:3.1.4.3]	Metabolism; Carbohydrate metabolism; Inositol phosphate metabolism | Metabolism; Lipid metabolism; Glycerophospholipid metabolism | Metabolism; Lipid metabolism; Ether lipid metabolism | Cellular Processes; Cellular community - prokaryotes; Quorum sensing | Organismal Systems; Endocrine system; Thyroid hormone signaling pathway | Brite Hierarchies; Protein families: signaling and cellular process…
K01115	0.401289	0.0612486	NA	NA	PLD1_2	phospholipase D1/2 [EC:3.1.4.4]	Metabolism; Lipid metabolism; Glycerophospholipid metabolism | Metabolism; Lipid metabolism; Ether lipid metabolism | Environmental Information Processing; Signal transduction; Ras signaling pathway | Environmental Information Processing; Signal transduction; Phospholipase D signaling pathway | Environmental Information Processing; Signal transduction; Sphingolipid signaling pathway | Environment…
K01118	0.0289132	0.55545	2.38366	NA	acpD, azoR	FMN-dependent NADH-azoreductase [EC:1.7.1.17]	Not Included in Pathway or Brite; Unclassified: metabolism; Enzymes with EC numbers
K01119	0.557987	4.66296	2.08977	0.000718212	cpdB	2',3'-cyclic-nucleotide 2'-phosphodiesterase / 3'-nucleotidase [EC:3.1.4.16 3.1.3.6]	Metabolism; Nucleotide metabolism; Purine metabolism | Metabolism; Nucleotide metabolism; Pyrimidine metabolism
K01121	1.84299	8.89793	1.81108	0.016533	CNP	2',3'-cyclic-nucleotide 3'-phosphodiesterase [EC:3.1.4.37]	Brite Hierarchies; Protein families: signaling and cellular processes; Exosome
K01125	0.562225	1.73166	1.41466	0.0650564	NAGPA	N-acetylglucosamine-1-phosphodiester alpha-N-acetylglucosaminidase [EC:3.1.4.45]	Cellular Processes; Transport and catabolism; Lysosome
K01126	208.846	162.935	-0.954746	0.00997241	glpQ, ugpQ	glycerophosphoryl diester phosphodiesterase [EC:3.1.4.46]	Metabolism; Lipid metabolism; Glycerophospholipid metabolism
K01127	0.0847358	1.38283	3.50608	0.000679634		glycosylphosphatidylinositol phospholipase D [EC:3.1.4.50]	Metabolism; Glycan biosynthesis and metabolism; Glycosylphosphatidylinositol (GPI)-anchor biosynthesis
K01129	12.9202	65.2675	2.00728	1.08237e-05	dgt	dGTPase [EC:3.1.5.1]	Metabolism; Nucleotide metabolism; Purine metabolism
K01130	8.89922	35.5869	1.66063	0.00138908	aslA	arylsulfatase [EC:3.1.6.1]	Metabolism; Lipid metabolism; Steroid hormone biosynthesis | Metabolism; Lipid metabolism; Sphingolipid metabolism
K01133	2.10986	10.2183	1.74628	0.00276811	betC	choline-sulfatase [EC:3.1.6.6]	Not Included in Pathway or Brite; Unclassified: metabolism; Enzymes with EC numbers
K01134	0	0.614153	5.62746	0.00503391	ARSA	arylsulfatase A [EC:3.1.6.8]	Metabolism; Lipid metabolism; Sphingolipid metabolism | Cellular Processes; Transport and catabolism; Lysosome
K01135	0.0280159	0.415952	3.92815	0.0751906	ARSB	arylsulfatase B [EC:3.1.6.12]	Metabolism; Glycan biosynthesis and metabolism; Glycosaminoglycan degradation | Cellular Processes; Transport and catabolism; Lysosome
K01137	0.288435	5.74857	4.05117	1.25178e-05	GNS	N-acetylglucosamine-6-sulfatase [EC:3.1.6.14]	Metabolism; Glycan biosynthesis and metabolism; Glycosaminoglycan degradation | Cellular Processes; Transport and catabolism; Lysosome
K01138	0.118664	2.2737	3.72141	0.000173	K01138	uncharacterized sulfatase [EC:3.1.6.-]	Not Included in Pathway or Brite; Unclassified: metabolism; Enzymes with EC numbers
K01139	0.180547	0.267473	-0.0206201	0.992865	spoT	GTP diphosphokinase / guanosine-3',5'-bis(diphosphate) 3'-diphosphatase [EC:2.7.6.5 3.1.7.2]	Metabolism; Nucleotide metabolism; Purine metabolism | Brite Hierarchies; Protein families: genetic information processing; Ribosome biogenesis
K01141	0.102643	0.116369	NA	NA	sbcB, exoI	exodeoxyribonuclease I [EC:3.1.11.1]	Genetic Information Processing; Replication and repair; Mismatch repair | Brite Hierarchies; Protein families: genetic information processing; DNA repair and recombination proteins
K01142	18.2218	115.017	2.1093	4.18325e-06	xthA	exodeoxyribonuclease III [EC:3.1.11.2]	Genetic Information Processing; Replication and repair; Base excision repair | Brite Hierarchies; Protein families: genetic information processing; DNA repair and recombination proteins
K01144	0.0398311	0.523982	4.82795	0.0325275		exodeoxyribonuclease V [EC:3.1.11.5]	Not Included in Pathway or Brite; Unclassified: metabolism; Enzymes with EC numbers
K01147	0.0694627	0	NA	NA	rnb	exoribonuclease II [EC:3.1.13.1]	Brite Hierarchies; Protein families: genetic information processing; Transfer RNA biogenesis
K01151	264.442	148.929	-1.57338	7.13375e-05	nfo	deoxyribonuclease IV [EC:3.1.21.2]	Genetic Information Processing; Replication and repair; Base excision repair | Brite Hierarchies; Protein families: genetic information processing; DNA repair and recombination proteins
K01153	531.311	300.958	-1.29399	0.0003219	hsdR	type I restriction enzyme, R subunit [EC:3.1.21.3]	Brite Hierarchies; Protein families: signaling and cellular processes; Prokaryotic defense system
K01154	251.828	233.573	-0.683771	0.113342	hsdS	type I restriction enzyme, S subunit [EC:3.1.21.3]	Brite Hierarchies; Protein families: signaling and cellular processes; Prokaryotic defense system
K01155	16.1972	10.8085	-1.16888	0.0166032		type II restriction enzyme [EC:3.1.21.4]	Brite Hierarchies; Protein families: signaling and cellular processes; Prokaryotic defense system
K01156	54.2115	45.5883	-0.748556	0.0432521	res	type III restriction enzyme [EC:3.1.21.5]	Brite Hierarchies; Protein families: signaling and cellular processes; Prokaryotic defense system
K01159	11.8686	60.7179	1.889	0.000355557	ruvC	crossover junction endodeoxyribonuclease RuvC [EC:3.1.22.4]	Genetic Information Processing; Replication and repair; Homologous recombination | Brite Hierarchies; Protein families: genetic information processing; DNA repair and recombination proteins
K01160	0.366041	1.72554	2.86752	0.0672133	rusA	crossover junction endodeoxyribonuclease RusA [EC:3.1.22.4]	Brite Hierarchies; Protein families: genetic information processing; DNA repair and recombination proteins
K01166	0.12524	0.448626	1.04789	0.677654	RNASET2	ribonuclease T2 [EC:4.6.1.19]	Brite Hierarchies; Protein families: genetic information processing; Transfer RNA biogenesis
K01167	0.549865	4.03922	2.55454	0.0108556	rnaSA	ribonuclease T1 [EC:3.1.27.3]	Brite Hierarchies; Protein families: genetic information processing; Messenger RNA biogenesis | Brite Hierarchies; Protein families: genetic information processing; Transfer RNA biogenesis
K01173	0.0429858	0.175775	2.154	NA	ENDOG	endonuclease G, mitochondrial	Cellular Processes; Cell growth and death; Apoptosis | Brite Hierarchies; Protein families: genetic information processing; Mitochondrial biogenesis
K01174	22.4732	19.1121	-0.993046	0.0640252	nuc	micrococcal nuclease [EC:3.1.31.1]	Not Included in Pathway or Brite; Unclassified: metabolism; Enzymes with EC numbers
K01175	455.78	181.386	-1.97896	1.52287e-08	ybfF	esterase [EC:3.1.-.-]	Not Included in Pathway or Brite; Unclassified: metabolism; Enzymes with EC numbers
K01176	0.338175	5.47555	3.57361	1.76056e-07	AMY, amyA, malS	alpha-amylase [EC:3.2.1.1]	Metabolism; Carbohydrate metabolism; Starch and sucrose metabolism | Organismal Systems; Digestive system; Carbohydrate digestion and absorption
K01178	0.163522	2.44293	3.526	0.00129391	SGA1	glucoamylase [EC:3.2.1.3]	Metabolism; Carbohydrate metabolism; Starch and sucrose metabolism
K01179	0.0797997	0.305865	1.35792	0.541007		endoglucanase [EC:3.2.1.4]	Metabolism; Carbohydrate metabolism; Starch and sucrose metabolism
K01180	0.355777	0	NA	NA		endo-1,3(4)-beta-glucanase [EC:3.2.1.6]	Not Included in Pathway or Brite; Unclassified: metabolism; Enzymes with EC numbers
K01181	0.0968742	0.760843	4.72598	0.0238426	xynA	endo-1,4-beta-xylanase [EC:3.2.1.8]	Not Included in Pathway or Brite; Unclassified: metabolism; Enzymes with EC numbers
K01183	37.2435	37.711	-0.738937	0.223782		chitinase [EC:3.2.1.14]	Metabolism; Carbohydrate metabolism; Amino sugar and nucleotide sugar metabolism
K01185	1.49696	2.98456	0.495616	0.610809		lysozyme [EC:3.2.1.17]	Not Included in Pathway or Brite; Unclassified: metabolism; Enzymes with EC numbers
K01186	0.683869	9.36798	3.34978	1.59891e-06	NEU1	sialidase-1 [EC:3.2.1.18]	Metabolism; Lipid metabolism; Sphingolipid metabolism | Metabolism; Glycan biosynthesis and metabolism; Other glycan degradation | Cellular Processes; Transport and catabolism; Lysosome | Brite Hierarchies; Protein families: signaling and cellular processes; Bacterial toxins
K01187	126.413	62.0163	-1.61084	4.94748e-05	malZ	alpha-glucosidase [EC:3.2.1.20]	Metabolism; Carbohydrate metabolism; Galactose metabolism | Metabolism; Carbohydrate metabolism; Starch and sucrose metabolism
K01190	13.1445	8.88595	-0.955196	0.0147355	lacZ	beta-galactosidase [EC:3.2.1.23]	Metabolism; Carbohydrate metabolism; Galactose metabolism | Metabolism; Lipid metabolism; Sphingolipid metabolism | Metabolism; Glycan biosynthesis and metabolism; Other glycan degradation
K01191	0	0.482691	6.01867	0.00134163	MAN2C1	alpha-mannosidase [EC:3.2.1.24]	Metabolism; Glycan biosynthesis and metabolism; Other glycan degradation | Brite Hierarchies; Protein families: genetic information processing; Membrane trafficking
K01192	0	0.547634	5.94006	0.0016087	MANBA, manB	beta-mannosidase [EC:3.2.1.25]	Metabolism; Glycan biosynthesis and metabolism; Other glycan degradation | Cellular Processes; Transport and catabolism; Lysosome
K01193	28.8854	29.2708	-0.792178	0.0486888	INV, sacA	beta-fructofuranosidase [EC:3.2.1.26]	Metabolism; Carbohydrate metabolism; Galactose metabolism | Metabolism; Carbohydrate metabolism; Starch and sucrose metabolism
K01194	0	0.528033	6.50054	0.000260981	TREH, treA, treF	alpha,alpha-trehalase [EC:3.2.1.28]	Metabolism; Carbohydrate metabolism; Starch and sucrose metabolism | Brite Hierarchies; Protein families: signaling and cellular processes; Glycosylphosphatidylinositol (GPI)-anchored proteins
K01195	10.8959	6.64857	-1.62635	0.000205512	uidA, GUSB	beta-glucuronidase [EC:3.2.1.31]	Metabolism; Carbohydrate metabolism; Pentose and glucuronate interconversions | Metabolism; Glycan biosynthesis and metabolism; Glycosaminoglycan degradation | Metabolism; Metabolism of cofactors and vitamins; Porphyrin and chlorophyll metabolism | Metabolism; Biosynthesis of other secondary metabolites; Flavone and flavonol biosynthesis | Metabolism; Xenobiotics biodegradation and metabolism; Dr…
K01197	0.0678984	0.410737	2.7754	0.163939	hya	hyaluronoglucosaminidase [EC:3.2.1.35]	Metabolism; Glycan biosynthesis and metabolism; Glycosaminoglycan degradation | Brite Hierarchies; Protein families: signaling and cellular processes; Bacterial toxins | Brite Hierarchies; Protein families: signaling and cellular processes; Glycosaminoglycan binding proteins | Brite Hierarchies; Protein families: signaling and cellular processes; Glycosylphosphatidylinositol (GPI)-anchored protei…
K01198	0	0.0990105	2.57469	NA	xynB	xylan 1,4-beta-xylosidase [EC:3.2.1.37]	Metabolism; Carbohydrate metabolism; Amino sugar and nucleotide sugar metabolism
K01200	0.157985	2.46511	2.8498	0.00452706	pulA	pullulanase [EC:3.2.1.41]	Metabolism; Carbohydrate metabolism; Starch and sucrose metabolism
K01201	1.93371	4.61992	0.739777	0.398766	GBA, srfJ	glucosylceramidase [EC:3.2.1.45]	Metabolism; Lipid metabolism; Sphingolipid metabolism | Metabolism; Glycan biosynthesis and metabolism; Other glycan degradation | Cellular Processes; Transport and catabolism; Lysosome
K01205	0.0177183	0.537149	4.98545	0.0079548	NAGLU	alpha-N-acetylglucosaminidase [EC:3.2.1.50]	Metabolism; Glycan biosynthesis and metabolism; Glycosaminoglycan degradation | Cellular Processes; Transport and catabolism; Lysosome | Brite Hierarchies; Protein families: signaling and cellular processes; Exosome
K01206	0.122673	2.43852	3.36794	0.00182976	FUCA	alpha-L-fucosidase [EC:3.2.1.51]	Metabolism; Glycan biosynthesis and metabolism; Other glycan degradation | Brite Hierarchies; Protein families: signaling and cellular processes; Exosome
K01207	27.4771	43.0475	-0.0157297	0.972069	nagZ	beta-N-acetylhexosaminidase [EC:3.2.1.52]	Metabolism; Carbohydrate metabolism; Amino sugar and nucleotide sugar metabolism | Metabolism; Glycan biosynthesis and metabolism; Glycosaminoglycan degradation | Human Diseases; Drug resistance: Antimicrobial; beta-Lactam resistance
K01208	0	0.291499	4.86015	0.0408683	cd, ma, nplT	cyclomaltodextrinase / maltogenic alpha-amylase / neopullulanase [EC:3.2.1.54 3.2.1.133 3.2.1.135]	Metabolism; Carbohydrate metabolism; Starch and sucrose metabolism
K01209	12.3077	8.08266	-1.58109	0.000184324	abfA	alpha-N-arabinofuranosidase [EC:3.2.1.55]	Metabolism; Carbohydrate metabolism; Amino sugar and nucleotide sugar metabolism
K01213	9.81186	75.2505	2.5431	3.35174e-07		galacturan 1,4-alpha-galacturonidase [EC:3.2.1.67]	Metabolism; Carbohydrate metabolism; Pentose and glucuronate interconversions
K01214	2.80563	14.7802	1.66378	0.0028506	ISA, treX	isoamylase [EC:3.2.1.68]	Metabolism; Carbohydrate metabolism; Starch and sucrose metabolism
K01215	0.0314848	0.163545	1.78517	0.512443	dexB	glucan 1,6-alpha-glucosidase [EC:3.2.1.70]	Not Included in Pathway or Brite; Unclassified: metabolism; Enzymes with EC numbers
K01220	0.111442	0.221422	0.285589	0.923124	lacG	6-phospho-beta-galactosidase [EC:3.2.1.85]	Metabolism; Carbohydrate metabolism; Galactose metabolism
K01222	0.179515	7.52049	4.82384	2.64087e-09	A, celF	6-phospho-beta-glucosidase [EC:3.2.1.86]	Metabolism; Carbohydrate metabolism; Glycolysis / Gluconeogenesis | Metabolism; Carbohydrate metabolism; Starch and sucrose metabolism
K01223	12.404	6.68274	-1.26025	0.00734282	B, bglA	6-phospho-beta-glucosidase [EC:3.2.1.86]	Metabolism; Carbohydrate metabolism; Glycolysis / Gluconeogenesis | Metabolism; Carbohydrate metabolism; Starch and sucrose metabolism
K01224	32.9653	6.21874	-3.0926	4.32724e-10		arabinogalactan endo-1,4-beta-galactosidase [EC:3.2.1.89]	Not Included in Pathway or Brite; Unclassified: metabolism; Enzymes with EC numbers
K01226	71.9625	17.627	-2.60582	1.18659e-08	treC	trehalose-6-phosphate hydrolase [EC:3.2.1.93]	Metabolism; Carbohydrate metabolism; Starch and sucrose metabolism
K01227	23.0151	10.41	-2.13729	9.79975e-07		mannosyl-glycoprotein endo-beta-N-acetylglucosaminidase [EC:3.2.1.96]	Metabolism; Glycan biosynthesis and metabolism; Other glycan degradation
K01232	0.0135524	0.556058	3.09929	NA	glvA	maltose-6'-phosphate glucosidase [EC:3.2.1.122]	Metabolism; Carbohydrate metabolism; Starch and sucrose metabolism
K01235	0.00830988	0.294456	3.94216	0.110724	aguA	alpha-glucuronidase [EC:3.2.1.139]	Not Included in Pathway or Brite; Unclassified: metabolism; Enzymes with EC numbers
K01236	0.0213608	2.16779	5.29426	1.32448e-05	treZ, glgZ	maltooligosyltrehalose trehalohydrolase [EC:3.2.1.141]	Metabolism; Carbohydrate metabolism; Starch and sucrose metabolism
K01239	42.4274	33.1355	-1.07601	0.00925467	iunH	purine nucleosidase [EC:3.2.2.1]	Metabolism; Nucleotide metabolism; Purine metabolism | Metabolism; Metabolism of cofactors and vitamins; Nicotinate and nicotinamide metabolism
K01241	0.94147	0.618985	-1.01993	0.315882	amn	AMP nucleosidase [EC:3.2.2.4]	Metabolism; Nucleotide metabolism; Purine metabolism
K01243	46.8263	56.2702	-0.18176	0.68075	mtnN, mtn, pfs	adenosylhomocysteine nucleosidase [EC:3.2.2.9]	Metabolism; Amino acid metabolism; Cysteine and methionine metabolism
K01246	22.6122	58.9433	0.738432	0.0695439	tag	DNA-3-methyladenine glycosylase I [EC:3.2.2.20]	Genetic Information Processing; Replication and repair; Base excision repair | Brite Hierarchies; Protein families: genetic information processing; DNA repair and recombination proteins
K01247	38.8639	17.4159	-1.40782	0.00373422	alkA	DNA-3-methyladenine glycosylase II [EC:3.2.2.21]	Genetic Information Processing; Replication and repair; Base excision repair | Brite Hierarchies; Protein families: genetic information processing; DNA repair and recombination proteins
K01250	0.325242	5.7001	3.77707	1.03859e-05	rihA	pyrimidine-specific ribonucleoside hydrolase [EC:3.2.-.-]	Not Included in Pathway or Brite; Unclassified: metabolism; Enzymes with EC numbers
K01251	9.0591	47.4898	1.6911	0.000446272	ahcY	adenosylhomocysteinase [EC:3.3.1.1]	Metabolism; Amino acid metabolism; Cysteine and methionine metabolism | Brite Hierarchies; Protein families: metabolism; Protein phosphatases and associated proteins | Brite Hierarchies; Protein families: signaling and cellular processes; Exosome
K01252	22.0649	28.7782	-0.364207	0.601975	entB, dhbB, vibB, mxcF	bifunctional isochorismate lyase / aryl carrier protein [EC:3.3.2.1 6.3.2.14]	Metabolism; Metabolism of terpenoids and polyketides; Biosynthesis of siderophore group nonribosomal peptides | Brite Hierarchies; Protein families: metabolism; Polyketide biosynthesis proteins
K01253	2.82246	23.5121	2.49875	2.21149e-06	EPHX1	microsomal epoxide hydrolase [EC:3.3.2.9]	Metabolism; Xenobiotics biodegradation and metabolism; Metabolism of xenobiotics by cytochrome P450 | Organismal Systems; Digestive system; Bile secretion | Human Diseases; Cancers: Overview; Chemical carcinogenesis | Brite Hierarchies; Protein families: metabolism; Peptidases
K01255	59.5775	137.979	0.592246	0.0924985	CARP, pepA	leucyl aminopeptidase [EC:3.4.11.1]	Metabolism; Metabolism of other amino acids; Glutathione metabolism | Brite Hierarchies; Protein families: metabolism; Peptidases
K01256	27.0042	118.932	1.53513	0.000931929	pepN	aminopeptidase N [EC:3.4.11.2]	Metabolism; Metabolism of other amino acids; Glutathione metabolism | Brite Hierarchies; Protein families: metabolism; Peptidases
K01258	108.826	52.8299	-1.70983	2.93937e-05	pepT	tripeptide aminopeptidase [EC:3.4.11.4]	Brite Hierarchies; Protein families: metabolism; Peptidases
K01259	8.37354	31.3946	1.32448	0.0101238	pip	proline iminopeptidase [EC:3.4.11.5]	Metabolism; Amino acid metabolism; Arginine and proline metabolism | Brite Hierarchies; Protein families: metabolism; Peptidases
K01261	444.747	238.601	-1.55175	0.000121337	pepA	glutamyl aminopeptidase [EC:3.4.11.7]	Brite Hierarchies; Protein families: metabolism; Peptidases
K01262	54.9477	66.6467	-0.306711	0.425321	pepP	Xaa-Pro aminopeptidase [EC:3.4.11.9]	Brite Hierarchies; Protein families: metabolism; Peptidases
K01265	143.461	160.567	-0.415653	0.238435	map	methionyl aminopeptidase [EC:3.4.11.18]	Brite Hierarchies; Protein families: metabolism; Peptidases
K01266	0	0.472079	4.7374	0.0499748	dmpA, dap	D-aminopeptidase [EC:3.4.11.19]	Brite Hierarchies; Protein families: metabolism; Peptidases
K01267	4.80968	19.7921	1.55936	0.00195201	DNPEP	aspartyl aminopeptidase [EC:3.4.11.21]	Brite Hierarchies; Protein families: metabolism; Peptidases | Brite Hierarchies; Protein families: genetic information processing; Membrane trafficking
K01269	130.723	67.3286	-1.58931	4.31551e-05	-	aminopeptidase [EC:3.4.11.-]	Not Included in Pathway or Brite; Unclassified: metabolism; Enzymes with EC numbers
K01270	0.0140822	0.103296	1.70852	NA	pepD	dipeptidase D [EC:3.4.13.-]	Metabolism; Metabolism of other amino acids; Glutathione metabolism | Brite Hierarchies; Protein families: metabolism; Peptidases
K01271	137.574	124.856	-0.741559	0.0310775	pepQ	Xaa-Pro dipeptidase [EC:3.4.13.9]	Brite Hierarchies; Protein families: metabolism; Peptidases
K01273	5.00615	47.0477	2.9045	1.91185e-08	DPEP	membrane dipeptidase [EC:3.4.13.19]	Brite Hierarchies; Protein families: metabolism; Peptidases | Brite Hierarchies; Protein families: signaling and cellular processes; Exosome | Brite Hierarchies; Protein families: signaling and cellular processes; Glycosylphosphatidylinositol (GPI)-anchored proteins
K01274	5.5714	79.0676	3.42793	1.17185e-09	-	D-alanyl-D-alanine dipeptidase [EC:3.4.13.-]	Not Included in Pathway or Brite; Unclassified: metabolism; Enzymes with EC numbers
K01277	0	0.869205	3.65923	NA	DPP3	dipeptidyl-peptidase III [EC:3.4.14.4]	Brite Hierarchies; Protein families: metabolism; Peptidases
K01284	7.85282	24.9696	1.16728	0.0161611	dcp	peptidyl-dipeptidase Dcp [EC:3.4.15.5]	Brite Hierarchies; Protein families: metabolism; Peptidases
K01286	5.81854	43.8639	2.37182	8.85575e-07		D-alanyl-D-alanine carboxypeptidase [EC:3.4.16.4]	Not Included in Pathway or Brite; Unclassified: metabolism; Enzymes with EC numbers
K01295	5.4116	31.7127	2.16872	3.61115e-05	cpg	glutamate carboxypeptidase [EC:3.4.17.11]	Brite Hierarchies; Protein families: metabolism; Peptidases
K01297	20.7619	16.6428	-0.95659	0.0154565	ldcA	muramoyltetrapeptide carboxypeptidase [EC:3.4.17.13]	Brite Hierarchies; Protein families: metabolism; Peptidases | Brite Hierarchies; Protein families: metabolism; Peptidoglycan biosynthesis and degradation proteins
K01302	1.92466	43.3059	4.08457	5.90042e-16	CPQ	carboxypeptidase Q [EC:3.4.17.-]	Brite Hierarchies; Protein families: metabolism; Peptidases
K01303	4.97583	28.7233	2.10975	0.000156596	APEH	acylaminoacyl-peptidase [EC:3.4.19.1]	Brite Hierarchies; Protein families: metabolism; Peptidases
K01304	23.2643	18.7356	-0.941913	0.0237812	pcp	pyroglutamyl-peptidase [EC:3.4.19.3]	Brite Hierarchies; Protein families: metabolism; Peptidases
K01305	0.566283	5.00777	2.92624	0.000176347	iadA	beta-aspartyl-dipeptidase (metallo-type) [EC:3.4.19.-]	Brite Hierarchies; Protein families: metabolism; Peptidases
K01318	28.715	12.0189	-1.90725	7.37382e-06	sspA	glutamyl endopeptidase [EC:3.4.21.19]	Cellular Processes; Cellular community - prokaryotes; Quorum sensing | Brite Hierarchies; Protein families: metabolism; Peptidases
K01322	34.2991	61.6453	0.483026	0.32389	PREP	prolyl oligopeptidase [EC:3.4.21.26]	Organismal Systems; Endocrine system; Renin-angiotensin system | Brite Hierarchies; Protein families: metabolism; Peptidases
K01336	6.66882	2.86309	-1.52327	0.236598		cerevisin [EC:3.4.21.48]	Cellular Processes; Transport and catabolism; Autophagy - yeast | Brite Hierarchies; Protein families: metabolism; Peptidases | Brite Hierarchies; Protein families: genetic information processing; Chaperones and folding catalysts
K01338	1.819	4.40863	0.800236	0.245355	lon	ATP-dependent Lon protease [EC:3.4.21.53]	Cellular Processes; Cell growth and death; Cell cycle - Caulobacter | Brite Hierarchies; Protein families: metabolism; Peptidases
K01342	0.277051	1.79755	2.15067	0.0280985	aprE	subtilisin [EC:3.4.21.62]	Brite Hierarchies; Protein families: metabolism; Peptidases | Brite Hierarchies; Protein families: genetic information processing; Chaperones and folding catalysts
K01354	19.2994	61.2447	1.23845	0.00791638	ptrB	oligopeptidase B [EC:3.4.21.83]	Human Diseases; Infectious diseases: Parasitic; Chagas disease (American trypanosomiasis) | Human Diseases; Infectious diseases: Parasitic; African trypanosomiasis | Brite Hierarchies; Protein families: metabolism; Peptidases
K01356	737.365	538.538	-0.97128	0.0126253	lexA	repressor LexA [EC:3.4.21.88]	Brite Hierarchies; Protein families: metabolism; Peptidases | Brite Hierarchies; Protein families: genetic information processing; DNA repair and recombination proteins
K01358	746.489	924.083	-0.40896	0.254846	clpP, CLPP	ATP-dependent Clp protease, protease subunit [EC:3.4.21.92]	Cellular Processes; Cell growth and death; Cell cycle - Caulobacter | Organismal Systems; Aging; Longevity regulating pathway - worm | Brite Hierarchies; Protein families: metabolism; Peptidases
K01361	0.0174849	0.421819	3.66572	0.0264609		lactocepin [EC:3.4.21.96]	Brite Hierarchies; Protein families: metabolism; Peptidases | Brite Hierarchies; Protein families: genetic information processing; Chaperones and folding catalysts
K01372	5.81594	21.3075	1.23501	0.0572378	BLMH, pepC	bleomycin hydrolase [EC:3.4.22.40]	Brite Hierarchies; Protein families: metabolism; Peptidases
K01400	3.22873	13.8241	1.56053	0.00261374	nprE	bacillolysin [EC:3.4.24.28]	Brite Hierarchies; Protein families: metabolism; Peptidases
K01401	8.36622	2.26833	-2.51014	1.32035e-07	aur	aureolysin [EC:3.4.24.29]	Human Diseases; Infectious diseases: Bacterial; Staphylococcus aureus infection | Human Diseases; Drug resistance: Antimicrobial; Cationic antimicrobial peptide (CAMP) resistance | Brite Hierarchies; Protein families: metabolism; Peptidases
K01408	46.6309	33.1714	-1.93402	2.0859e-06	IDE, ide	insulysin [EC:3.4.24.56]	Human Diseases; Neurodegenerative diseases; Alzheimer disease | Brite Hierarchies; Protein families: metabolism; Peptidases
K01409	33.5104	50.3535	-0.252872	0.508753	KAE1, tsaD, QRI7	N6-L-threonylcarbamoyladenine synthase [EC:2.3.1.234]	Brite Hierarchies; Protein families: genetic information processing; Transfer RNA biogenesis
K01411	0.0291949	0	NA	NA	NRD1	nardilysin [EC:3.4.24.61]	Brite Hierarchies; Protein families: metabolism; Peptidases
K01412	0	0.726476	3.43807	NA	PMPCA, MAS2	mitochondrial-processing peptidase subunit alpha [EC:3.4.24.64]	Brite Hierarchies; Protein families: metabolism; Peptidases | Brite Hierarchies; Protein families: genetic information processing; Mitochondrial biogenesis
K01414	0.14888	0.10618	-0.952144	0.684429	prlC	oligopeptidase A [EC:3.4.24.70]	Brite Hierarchies; Protein families: metabolism; Peptidases
K01419	132.337	73.1257	-1.73807	3.26937e-05	hslV, clpQ	ATP-dependent HslUV protease, peptidase subunit HslV [EC:3.4.25.2]	Brite Hierarchies; Protein families: metabolism; Peptidases
K01420	0.272443	0	NA	NA	fnr	CRP/FNR family transcriptional regulator, anaerobic regulatory protein	Brite Hierarchies; Protein families: genetic information processing; Transcription factors
K01421	95.2665	120.391	-0.349432	0.376523	yhgE	putative membrane protein	Not Included in Pathway or Brite; Poorly characterized; General function prediction only
K01424	32.591	40.6257	-0.268226	0.538677	ansA, ansB	L-asparaginase [EC:3.5.1.1]	Metabolism; Amino acid metabolism; Alanine, aspartate and glutamate metabolism | Metabolism; Metabolism of other amino acids; Cyanoamino acid metabolism
K01425	7.2135	67.4923	2.36854	1.56728e-06	glsA, GLS	glutaminase [EC:3.5.1.2]	Metabolism; Amino acid metabolism; Alanine, aspartate and glutamate metabolism | Metabolism; Amino acid metabolism; Arginine biosynthesis | Metabolism; Metabolism of other amino acids; D-Glutamine and D-glutamate metabolism | Organismal Systems; Excretory system; Proximal tubule bicarbonate reclamation | Organismal Systems; Nervous system; Glutamatergic synapse | Organismal Systems; Nervous syste…
K01426	27.376	312.156	2.73368	1.84278e-09	amiE	amidase [EC:3.5.1.4]	Metabolism; Amino acid metabolism; Arginine and proline metabolism | Metabolism; Amino acid metabolism; Phenylalanine metabolism | Metabolism; Amino acid metabolism; Tryptophan metabolism | Metabolism; Xenobiotics biodegradation and metabolism; Aminobenzoate degradation | Metabolism; Xenobiotics biodegradation and metabolism; Styrene degradation
K01427	0.647893	0.0908559	NA	NA	URE	urease [EC:3.5.1.5]	Metabolism; Nucleotide metabolism; Purine metabolism | Metabolism; Amino acid metabolism; Arginine biosynthesis | Metabolism; Xenobiotics biodegradation and metabolism; Atrazine degradation
K01428	67.9479	46.223	-1.29195	0.00648653	ureC	urease subunit alpha [EC:3.5.1.5]	Metabolism; Nucleotide metabolism; Purine metabolism | Metabolism; Amino acid metabolism; Arginine biosynthesis | Metabolism; Xenobiotics biodegradation and metabolism; Atrazine degradation | Human Diseases; Infectious diseases: Bacterial; Epithelial cell signaling in Helicobacter pylori infection
K01429	63.1556	36.6909	-1.2002	0.0189656	ureB	urease subunit beta [EC:3.5.1.5]	Metabolism; Nucleotide metabolism; Purine metabolism | Metabolism; Amino acid metabolism; Arginine biosynthesis | Metabolism; Xenobiotics biodegradation and metabolism; Atrazine degradation
K01430	38.7066	26.2314	-1.31072	0.0102675	ureA	urease subunit gamma [EC:3.5.1.5]	Metabolism; Nucleotide metabolism; Purine metabolism | Metabolism; Amino acid metabolism; Arginine biosynthesis | Metabolism; Xenobiotics biodegradation and metabolism; Atrazine degradation
K01431	0.0213081	19.5266	8.31144	2.19778e-09	UPB1, pydC	beta-ureidopropionase [EC:3.5.1.6]	Metabolism; Nucleotide metabolism; Pyrimidine metabolism | Metabolism; Metabolism of other amino acids; beta-Alanine metabolism | Metabolism; Metabolism of cofactors and vitamins; Pantothenate and CoA biosynthesis | Metabolism; Xenobiotics biodegradation and metabolism; Drug metabolism - other enzymes
K01432	0.0415816	0.572808	2.93115	0.271918	AFMID	arylformamidase [EC:3.5.1.9]	Metabolism; Carbohydrate metabolism; Glyoxylate and dicarboxylate metabolism | Metabolism; Amino acid metabolism; Tryptophan metabolism
K01433	49.2765	47.3799	-0.712654	0.0682257	purU	formyltetrahydrofolate deformylase [EC:3.5.1.10]	Metabolism; Carbohydrate metabolism; Glyoxylate and dicarboxylate metabolism | Metabolism; Metabolism of cofactors and vitamins; One carbon pool by folate
K01434	3.19063	14.3089	1.78369	0.000238374		penicillin amidase [EC:3.5.1.11]	Metabolism; Biosynthesis of other secondary metabolites; Penicillin and cephalosporin biosynthesis | Brite Hierarchies; Protein families: metabolism; Peptidases
K01436	186.356	240.37	-0.288019	0.419587	K01436	amidohydrolase [EC:3.5.1.-]	Brite Hierarchies; Protein families: metabolism; Peptidases
K01438	2.15506	15.8217	2.3714	8.73973e-07	argE	acetylornithine deacetylase [EC:3.5.1.16]	Metabolism; Amino acid metabolism; Arginine biosynthesis
K01439	183.896	110.667	-1.41994	0.000196171	dapE	succinyl-diaminopimelate desuccinylase [EC:3.5.1.18]	Metabolism; Amino acid metabolism; Lysine biosynthesis
K01442	135.794	34.9408	-2.64801	1.74526e-12		choloylglycine hydrolase [EC:3.5.1.24]	Metabolism; Lipid metabolism; Primary bile acid biosynthesis | Metabolism; Lipid metabolism; Secondary bile acid biosynthesis
K01443	56.7727	84.4265	0.0794651	0.845795	nagA, AMDHD2	N-acetylglucosamine-6-phosphate deacetylase [EC:3.5.1.25]	Metabolism; Carbohydrate metabolism; Amino sugar and nucleotide sugar metabolism
K01446	21.2332	76.2558	1.57539	0.0023963	PGRP	peptidoglycan recognition protein	Not Included in Pathway or Brite; Unclassified: signaling and cellular processes; Structural proteins
K01447	255.411	64.7835	-2.2586	6.52087e-09	xlyAB	N-acetylmuramoyl-L-alanine amidase [EC:3.5.1.28]	Not Included in Pathway or Brite; Unclassified: metabolism; Enzymes with EC numbers
K01448	65.1314	102.162	0.0376735	0.92881	amiABC	N-acetylmuramoyl-L-alanine amidase [EC:3.5.1.28]	Human Diseases; Drug resistance: Antimicrobial; Cationic antimicrobial peptide (CAMP) resistance | Brite Hierarchies; Protein families: metabolism; Peptidoglycan biosynthesis and degradation proteins | Brite Hierarchies; Protein families: genetic information processing; Chromosome and associated proteins
K01449	0.0351862	0.99852	2.86345	0.282075	cwlJ, sleB	N-acetylmuramoyl-L-alanine amidase [EC:3.5.1.28]	Not Included in Pathway or Brite; Unclassified: metabolism; Enzymes with EC numbers
K01451	6.78328	28.2489	1.65408	0.00395266	hipO	hippurate hydrolase [EC:3.5.1.32]	Metabolism; Amino acid metabolism; Phenylalanine metabolism | Brite Hierarchies; Protein families: metabolism; Peptidases
K01452	0.0927813	0.258159	0.77864	0.800668		chitin deacetylase [EC:3.5.1.41]	Metabolism; Carbohydrate metabolism; Amino sugar and nucleotide sugar metabolism
K01453	5.91598	24.8209	1.58697	0.00183507	nylB	6-aminohexanoate-oligomer exohydrolase [EC:3.5.1.46]	Metabolism; Xenobiotics biodegradation and metabolism; Caprolactam degradation
K01455	4.84816	9.78413	0.310213	0.538613		formamidase [EC:3.5.1.49]	Metabolism; Carbohydrate metabolism; Glyoxylate and dicarboxylate metabolism | Metabolism; Energy metabolism; Nitrogen metabolism | Metabolism; Metabolism of other amino acids; Cyanoamino acid metabolism
K01457	0.247561	1.42969	1.36118	0.416385	atzF	allophanate hydrolase [EC:3.5.1.54]	Metabolism; Amino acid metabolism; Arginine biosynthesis | Metabolism; Xenobiotics biodegradation and metabolism; Atrazine degradation
K01458	0	0.37374	2.91613	NA	hutG	N-formylglutamate deformylase [EC:3.5.1.68]	Metabolism; Carbohydrate metabolism; Glyoxylate and dicarboxylate metabolism | Metabolism; Amino acid metabolism; Histidine metabolism
K01459	0.30352	24.7057	5.61876	1.99885e-14		N-carbamoyl-D-amino-acid hydrolase [EC:3.5.1.77]	Not Included in Pathway or Brite; Unclassified: metabolism; Enzymes with EC numbers
K01461	0.103379	0.717093	2.47344	0.198233		N-acyl-D-glutamate deacylase [EC:3.5.1.82]	Not Included in Pathway or Brite; Unclassified: metabolism; Enzymes with EC numbers
K01462	237.933	227.541	-0.620705	0.0814222	PDF, def	peptide deformylase [EC:3.5.1.88]	Not Included in Pathway or Brite; Unclassified: metabolism; Enzymes with EC numbers
K01463	2.38601	11.812	2.19907	8.03142e-05	bshB1	N-acetylglucosamine malate deacetylase 1 [EC:3.5.1.-]	Not Included in Pathway or Brite; Unclassified: metabolism; Enzymes with EC numbers
K01464	0.0530808	14.9886	7.48215	4.36573e-13	DPYS, dht, hydA	dihydropyrimidinase [EC:3.5.2.2]	Metabolism; Nucleotide metabolism; Pyrimidine metabolism | Metabolism; Metabolism of other amino acids; beta-Alanine metabolism | Metabolism; Metabolism of cofactors and vitamins; Pantothenate and CoA biosynthesis | Metabolism; Xenobiotics biodegradation and metabolism; Drug metabolism - other enzymes | Brite Hierarchies; Protein families: signaling and cellular processes; Exosome
K01465	29.9168	56.2706	0.228085	0.555231	URA4, pyrC	dihydroorotase [EC:3.5.2.3]	Metabolism; Nucleotide metabolism; Pyrimidine metabolism
K01466	1.75633	9.7062	1.924	0.000443925	allB	allantoinase [EC:3.5.2.5]	Metabolism; Nucleotide metabolism; Purine metabolism
K01467	0.846416	44.2828	5.09743	2.32211e-24	ampC	beta-lactamase class C [EC:3.5.2.6]	Environmental Information Processing; Signal transduction; Two-component system | Human Diseases; Drug resistance: Antimicrobial; beta-Lactam resistance
K01468	409.327	303.793	-1.08411	0.00425998	hutI, AMDHD1	imidazolonepropionase [EC:3.5.2.7]	Metabolism; Amino acid metabolism; Histidine metabolism
K01469	0.190005	5.42772	3.86556	8.11319e-10	OPLAH, OXP1, oplAH	5-oxoprolinase (ATP-hydrolysing) [EC:3.5.2.9]	Metabolism; Metabolism of other amino acids; Glutathione metabolism
K01470	1.47707	9.30304	2.65754	8.81266e-05		creatinine amidohydrolase [EC:3.5.2.10]	Metabolism; Amino acid metabolism; Arginine and proline metabolism
K01473	1.38183	17.5253	3.20431	1.81894e-11	hyuA	N-methylhydantoinase A [EC:3.5.2.14]	Metabolism; Amino acid metabolism; Arginine and proline metabolism
K01474	1.63074	12.4791	2.53505	3.05233e-06	hyuB	N-methylhydantoinase B [EC:3.5.2.14]	Metabolism; Amino acid metabolism; Arginine and proline metabolism
K01476	23.6694	15.0303	-1.358	0.00945393	rocF, arg	arginase [EC:3.5.3.1]	Metabolism; Amino acid metabolism; Arginine biosynthesis | Metabolism; Amino acid metabolism; Arginine and proline metabolism | Human Diseases; Infectious diseases: Parasitic; Amoebiasis
K01477	0.0171114	0	NA	NA	alc, ALLC	allantoicase [EC:3.5.3.4]	Metabolism; Nucleotide metabolism; Purine metabolism
K01478	0.0548498	2.59473	4.51873	8.20802e-05	arcA	arginine deiminase [EC:3.5.3.6]	Metabolism; Amino acid metabolism; Arginine biosynthesis
K01479	199.941	70.5751	-1.9549	2.87833e-06	hutG	formiminoglutamase [EC:3.5.3.8]	Metabolism; Amino acid metabolism; Histidine metabolism
K01480	66.7725	16.9249	-2.58196	2.35206e-11	speB	agmatinase [EC:3.5.3.11]	Metabolism; Amino acid metabolism; Arginine and proline metabolism
K01482	0.0678683	2.85209	4.71978	0.000329661	DDAH, ddaH	dimethylargininase [EC:3.5.3.18]	Brite Hierarchies; Protein families: signaling and cellular processes; Exosome
K01483	0.416925	0.652507	-0.173324	0.938532	allA	ureidoglycolate lyase [EC:4.3.2.3]	Metabolism; Nucleotide metabolism; Purine metabolism
K01484	0.24551	0	-5.2108	0.0299926	astB	succinylarginine dihydrolase [EC:3.5.3.23]	Metabolism; Amino acid metabolism; Arginine and proline metabolism
K01485	0.974869	7.43086	2.32086	0.00068451	codA	cytosine/creatinine deaminase [EC:3.5.4.1 3.5.4.21]	Metabolism; Nucleotide metabolism; Pyrimidine metabolism | Metabolism; Amino acid metabolism; Arginine and proline metabolism
K01487	1.15762	11.5699	2.43575	0.000140672	guaD	guanine deaminase [EC:3.5.4.3]	Metabolism; Nucleotide metabolism; Purine metabolism
K01488	70.0263	96.4584	-0.175244	0.672414	add, ADA	adenosine deaminase [EC:3.5.4.4]	Metabolism; Nucleotide metabolism; Purine metabolism | Human Diseases; Immune diseases; Primary immunodeficiency
K01489	216.435	204.806	-0.683252	0.115288	cdd, CDA	cytidine deaminase [EC:3.5.4.5]	Metabolism; Nucleotide metabolism; Pyrimidine metabolism | Metabolism; Xenobiotics biodegradation and metabolism; Drug metabolism - other enzymes
K01491	129.23	163.301	-0.207305	0.579357	folD	methylenetetrahydrofolate dehydrogenase (NADP+) / methenyltetrahydrofolate cyclohydrolase [EC:1.5.1.5 3.5.4.9]	Metabolism; Energy metabolism; Carbon fixation pathways in prokaryotes | Metabolism; Metabolism of cofactors and vitamins; One carbon pool by folate
K01493	23.8866	17.9215	-1.15781	0.056481	comEB	dCMP deaminase [EC:3.5.4.12]	Metabolism; Nucleotide metabolism; Pyrimidine metabolism | Brite Hierarchies; Protein families: signaling and cellular processes; Secretion system
K01494	4.27788	37.9565	2.54512	1.02384e-07	dcd	dCTP deaminase [EC:3.5.4.13]	Metabolism; Nucleotide metabolism; Pyrimidine metabolism
K01495	10.9025	46.0365	1.57158	0.0010169	GCH1, folE	GTP cyclohydrolase IA [EC:3.5.4.16]	Metabolism; Metabolism of cofactors and vitamins; Folate biosynthesis
K01496	7.69762	24.398	1.03819	0.0616452	hisI	phosphoribosyl-AMP cyclohydrolase [EC:3.5.4.19]	Metabolism; Amino acid metabolism; Histidine metabolism
K01497	0.0414289	0.131023	1.17478	NA	ribA, RIB1	GTP cyclohydrolase II [EC:3.5.4.25]	Metabolism; Metabolism of cofactors and vitamins; Riboflavin metabolism | Metabolism; Metabolism of cofactors and vitamins; Folate biosynthesis | Cellular Processes; Cellular community - prokaryotes; Quorum sensing
K01501	0.792011	7.02912	2.75233	0.00129011		nitrilase [EC:3.5.5.1]	Metabolism; Energy metabolism; Nitrogen metabolism | Metabolism; Amino acid metabolism; Tryptophan metabolism | Metabolism; Metabolism of other amino acids; Cyanoamino acid metabolism | Metabolism; Xenobiotics biodegradation and metabolism; Aminobenzoate degradation | Metabolism; Xenobiotics biodegradation and metabolism; Styrene degradation
K01502	0	0.0246219	NA	NA		aliphatic nitrilase [EC:3.5.5.7]	Metabolism; Xenobiotics biodegradation and metabolism; Styrene degradation
K01505	7.29394	3.73547	-1.46378	0.0342782		1-aminocyclopropane-1-carboxylate deaminase [EC:3.5.99.7]	Metabolism; Amino acid metabolism; Cysteine and methionine metabolism
K01507	22.5647	107.468	1.83384	0.00124352	ppa	inorganic pyrophosphatase [EC:3.6.1.1]	Metabolism; Energy metabolism; Oxidative phosphorylation
K01512	91.4186	101.279	-0.794461	0.0645461	acyP	acylphosphatase [EC:3.6.1.7]	Metabolism; Carbohydrate metabolism; Pyruvate metabolism | Metabolism; Xenobiotics biodegradation and metabolism; Aminobenzoate degradation
K01515	22.1521	60.3688	0.794053	0.0344006	nudF	ADP-ribose pyrophosphatase [EC:3.6.1.13]	Metabolism; Nucleotide metabolism; Purine metabolism
K01520	45.6117	73.1765	0.278594	0.511594	dut, DUT	dUTP pyrophosphatase [EC:3.6.1.23]	Metabolism; Nucleotide metabolism; Pyrimidine metabolism | Metabolism; Xenobiotics biodegradation and metabolism; Drug metabolism - other enzymes | Brite Hierarchies; Protein families: genetic information processing; DNA repair and recombination proteins
K01523	6.84725	34.0698	1.70993	0.00163328	hisE	phosphoribosyl-ATP pyrophosphohydrolase [EC:3.6.1.31]	Metabolism; Amino acid metabolism; Histidine metabolism
K01524	106.233	130.728	-0.396161	0.275882	ppx-gppA	exopolyphosphatase / guanosine-5'-triphosphate,3'-diphosphate pyrophosphatase [EC:3.6.1.11 3.6.1.40]	Metabolism; Nucleotide metabolism; Purine metabolism
K01525	0.0882571	0	NA	NA	apaH	bis(5'-nucleosyl)-tetraphosphatase (symmetrical) [EC:3.6.1.41]	Metabolism; Nucleotide metabolism; Purine metabolism
K01530	0.0663476	0.649149	NA	NA		phospholipid-translocating ATPase [EC:7.6.2.1]	Not Included in Pathway or Brite; Unclassified: metabolism; Enzymes with EC numbers
K01531	0	1.63727	6.51646	0.000507051	NA	NA	NA
K01533	220.574	298.587	-0.232061	0.53002	NA	NA	NA
K01534	179.528	164.37	-0.81587	0.0318763	zntA	Cd2+/Zn2+-exporting ATPase [EC:3.6.3.3 3.6.3.5]	Not Included in Pathway or Brite; Unclassified: metabolism; Enzymes with EC numbers
K01536	0.32565	0.0937979	NA	NA	ENA	P-type Na+/K+ transporter [EC:7.2.2.3 7.2.2.-]	Not Included in Pathway or Brite; Unclassified: metabolism; Enzymes with EC numbers
K01537	1.10657	7.8306	2.14674	0.00384558	NA	NA	NA
K01551	6.94141	23.0317	1.04111	0.0121743	arsA, ASNA1, GET3	arsenite/tail-anchored protein-transporting ATPase [EC:3.6.3.16 3.6.3.-]	Brite Hierarchies; Protein families: signaling and cellular processes; Transporters
K01555	0	0.598863	4.10468	NA	FAH, fahA	fumarylacetoacetase [EC:3.7.1.2]	Metabolism; Amino acid metabolism; Tyrosine metabolism | Metabolism; Xenobiotics biodegradation and metabolism; Styrene degradation | Brite Hierarchies; Protein families: signaling and cellular processes; Exosome
K01556	0.922201	5.07318	2.30524	0.00813038	KYNU, kynU	kynureninase [EC:3.7.1.3]	Metabolism; Amino acid metabolism; Tryptophan metabolism
K01557	0.173509	0.140825	-0.065692	NA	FAHD1	acylpyruvate hydrolase [EC:3.7.1.5]	Metabolism; Amino acid metabolism; Tyrosine metabolism
K01560	134.528	68.1275	-1.6339	1.53089e-05		2-haloacid dehalogenase [EC:3.8.1.2]	Metabolism; Xenobiotics biodegradation and metabolism; Chloroalkane and chloroalkene degradation | Metabolism; Xenobiotics biodegradation and metabolism; Chlorocyclohexane and chlorobenzene degradation
K01561	0.0418279	0.11125	NA	NA	dehH	haloacetate dehalogenase [EC:3.8.1.3]	Metabolism; Xenobiotics biodegradation and metabolism; Chloroalkane and chloroalkene degradation | Metabolism; Xenobiotics biodegradation and metabolism; Chlorocyclohexane and chlorobenzene degradation
K01563	0.0580909	0.842067	2.5948	0.183955	dhaA	haloalkane dehalogenase [EC:3.8.1.5]	Metabolism; Xenobiotics biodegradation and metabolism; Chloroalkane and chloroalkene degradation | Metabolism; Xenobiotics biodegradation and metabolism; Chlorocyclohexane and chlorobenzene degradation
K01567	0	0.13498	NA	NA	pdaA	peptidoglycan-N-acetylmuramic acid deacetylase [EC:3.5.1.-]	Not Included in Pathway or Brite; Unclassified: metabolism; Enzymes with EC numbers
K01571	0.72164	1.88054	0.460151	0.742738	oadA	oxaloacetate decarboxylase (Na+ extruding), alpha subunit [EC:7.2.4.2]	Metabolism; Carbohydrate metabolism; Pyruvate metabolism | Brite Hierarchies; Protein families: signaling and cellular processes; Transporters
K01572	0.189981	1.21062	1.66693	0.238006	oadB	oxaloacetate decarboxylase (Na+ extruding), beta subunit [EC:7.2.4.2]	Metabolism; Carbohydrate metabolism; Pyruvate metabolism | Brite Hierarchies; Protein families: signaling and cellular processes; Transporters
K01573	0.220198	0	NA	NA	oadG	oxaloacetate decarboxylase (Na+ extruding), gamma subunit [EC:7.2.4.2]	Metabolism; Carbohydrate metabolism; Pyruvate metabolism | Brite Hierarchies; Protein families: signaling and cellular processes; Transporters
K01574	17.5415	11.3312	-1.80005	0.000479093	adc	acetoacetate decarboxylase [EC:4.1.1.4]	Metabolism; Carbohydrate metabolism; Propanoate metabolism | Metabolism; Lipid metabolism; Synthesis and degradation of ketone bodies
K01575	648.996	357.277	-1.47765	2.88939e-05	alsD, budA, aldC	acetolactate decarboxylase [EC:4.1.1.5]	Metabolism; Carbohydrate metabolism; Butanoate metabolism | Metabolism; Carbohydrate metabolism; C5-Branched dibasic acid metabolism
K01576	1.09233	10.1624	2.30439	2.60108e-05	mdlC	benzoylformate decarboxylase [EC:4.1.1.7]	Metabolism; Xenobiotics biodegradation and metabolism; Aminobenzoate degradation
K01578	0.142005	0.0871715	-0.939618	0.760544	MLYCD	malonyl-CoA decarboxylase [EC:4.1.1.9]	Metabolism; Carbohydrate metabolism; Propanoate metabolism | Metabolism; Metabolism of other amino acids; beta-Alanine metabolism | Environmental Information Processing; Signal transduction; AMPK signaling pathway | Cellular Processes; Transport and catabolism; Peroxisome
K01579	11.6761	51.1315	1.62167	0.00886622	panD	aspartate 1-decarboxylase [EC:4.1.1.11]	Metabolism; Metabolism of other amino acids; beta-Alanine metabolism | Metabolism; Metabolism of cofactors and vitamins; Pantothenate and CoA biosynthesis
K01580	0.153801	0.327749	0.303428	0.898604	gadB, gadA, GAD	glutamate decarboxylase [EC:4.1.1.15]	Metabolism; Carbohydrate metabolism; Butanoate metabolism | Metabolism; Amino acid metabolism; Alanine, aspartate and glutamate metabolism | Metabolism; Metabolism of other amino acids; beta-Alanine metabolism | Metabolism; Metabolism of other amino acids; Taurine and hypotaurine metabolism | Cellular Processes; Cellular community - prokaryotes; Quorum sensing | Organismal Systems; Nervous system…
K01581	8.9567	0.684328	-3.74135	0.0350564	ODC1, speC, speF	ornithine decarboxylase [EC:4.1.1.17]	Metabolism; Amino acid metabolism; Arginine and proline metabolism | Metabolism; Metabolism of other amino acids; Glutathione metabolism
K01582	8.68305	5.64408	-1.39498	0.0117781	ldcC, cadA	lysine decarboxylase [EC:4.1.1.18]	Metabolism; Amino acid metabolism; Lysine degradation | Metabolism; Biosynthesis of other secondary metabolites; Tropane, piperidine and pyridine alkaloid biosynthesis
K01584	2.85177	24.6282	2.02671	4.27087e-05	adiA	arginine decarboxylase [EC:4.1.1.19]	Metabolism; Amino acid metabolism; Arginine and proline metabolism
K01585	16.523	93.3153	1.98689	1.5662e-05	speA	arginine decarboxylase [EC:4.1.1.19]	Metabolism; Amino acid metabolism; Arginine and proline metabolism
K01586	135.68	144.123	-0.562237	0.151985	lysA	diaminopimelate decarboxylase [EC:4.1.1.20]	Metabolism; Amino acid metabolism; Lysine biosynthesis
K01588	32.4926	34.4284	-0.699814	0.0995696	purE	5-(carboxyamino)imidazole ribonucleotide mutase [EC:5.4.99.18]	Metabolism; Nucleotide metabolism; Purine metabolism
K01589	45.2437	56.3056	-0.484921	0.185287	purK	5-(carboxyamino)imidazole ribonucleotide synthase [EC:6.3.4.18]	Metabolism; Nucleotide metabolism; Purine metabolism
K01590	0.840725	0.218295	-2.23747	0.221737	hdc, HDC	histidine decarboxylase [EC:4.1.1.22]	Metabolism; Amino acid metabolism; Histidine metabolism
K01591	45.5469	46.0727	-0.544076	0.135131	pyrF	orotidine-5'-phosphate decarboxylase [EC:4.1.1.23]	Metabolism; Nucleotide metabolism; Pyrimidine metabolism
K01595	11.694	66.0705	2.03854	1.95841e-05	ppc	phosphoenolpyruvate carboxylase [EC:4.1.1.31]	Metabolism; Carbohydrate metabolism; Pyruvate metabolism | Metabolism; Energy metabolism; Carbon fixation in photosynthetic organisms | Metabolism; Energy metabolism; Carbon fixation pathways in prokaryotes | Metabolism; Energy metabolism; Methane metabolism
K01596	418.226	1187.4	1.06101	0.0348896	pckA, PCK	phosphoenolpyruvate carboxykinase (GTP) [EC:4.1.1.32]	Metabolism; Carbohydrate metabolism; Glycolysis / Gluconeogenesis | Metabolism; Carbohydrate metabolism; Citrate cycle (TCA cycle) | Metabolism; Carbohydrate metabolism; Pyruvate metabolism | Environmental Information Processing; Signal transduction; FoxO signaling pathway | Environmental Information Processing; Signal transduction; PI3K-Akt signaling pathway | Environmental Information Processin…
K01597	23.3387	29.6372	-0.250084	0.542671	MVD, mvaD	diphosphomevalonate decarboxylase [EC:4.1.1.33]	Metabolism; Metabolism of terpenoids and polyketides; Terpenoid backbone biosynthesis
K01599	196.804	167.653	-0.916724	0.00711701	hemE, UROD	uroporphyrinogen decarboxylase [EC:4.1.1.37]	Metabolism; Metabolism of cofactors and vitamins; Porphyrin and chlorophyll metabolism
K01607	4.25034	30.4951	2.17659	1.17204e-05	pcaC	4-carboxymuconolactone decarboxylase [EC:4.1.1.44]	Metabolism; Xenobiotics biodegradation and metabolism; Benzoate degradation
K01608	0.486588	2.07082	1.62696	0.0358819	gcl	tartronate-semialdehyde synthase [EC:4.1.1.47]	Metabolism; Carbohydrate metabolism; Glyoxylate and dicarboxylate metabolism
K01609	28.4656	67.4614	0.749714	0.06527	trpC	indole-3-glycerol phosphate synthase [EC:4.1.1.48]	Metabolism; Amino acid metabolism; Phenylalanine, tyrosine and tryptophan biosynthesis
K01610	124.197	32.7714	-2.44342	1.87124e-08	pckA	phosphoenolpyruvate carboxykinase (ATP) [EC:4.1.1.49]	Metabolism; Carbohydrate metabolism; Glycolysis / Gluconeogenesis | Metabolism; Carbohydrate metabolism; Citrate cycle (TCA cycle) | Metabolism; Carbohydrate metabolism; Pyruvate metabolism | Metabolism; Energy metabolism; Carbon fixation in photosynthetic organisms
K01611	0.180744	0.243623	-0.184964	0.961025	speD, AMD1	S-adenosylmethionine decarboxylase [EC:4.1.1.50]	Metabolism; Amino acid metabolism; Cysteine and methionine metabolism | Metabolism; Amino acid metabolism; Arginine and proline metabolism
K01613	0.189006	0	NA	NA	psd, PISD	phosphatidylserine decarboxylase [EC:4.1.1.65]	Metabolism; Lipid metabolism; Glycerophospholipid metabolism
K01616	49.7226	136.638	1.30632	0.0092585	kgd	2-oxoglutarate decarboxylase [EC:4.1.1.71]	Not Included in Pathway or Brite; Unclassified: metabolism; Enzymes with EC numbers
K01617	0	1.70547	4.22861	0.17787	dmpH, xylI, nahK	2-oxo-3-hexenedioate decarboxylase [EC:4.1.1.77]	Metabolism; Xenobiotics biodegradation and metabolism; Benzoate degradation | Metabolism; Xenobiotics biodegradation and metabolism; Xylene degradation | Metabolism; Xenobiotics biodegradation and metabolism; Dioxin degradation
K01619	152.359	155.606	-0.681308	0.0516493	deoC, DERA	deoxyribose-phosphate aldolase [EC:4.1.2.4]	Metabolism; Carbohydrate metabolism; Pentose phosphate pathway
K01620	9.71452	27.2823	0.940645	0.0581421	ltaE	threonine aldolase [EC:4.1.2.48]	Metabolism; Amino acid metabolism; Glycine, serine and threonine metabolism
K01621	0.426959	5.71776	3.42885	2.07315e-05	xfp, xpk	xylulose-5-phosphate/fructose-6-phosphate phosphoketolase [EC:4.1.2.9 4.1.2.22]	Metabolism; Carbohydrate metabolism; Pentose phosphate pathway | Metabolism; Energy metabolism; Carbon fixation in photosynthetic organisms
K01623	773.938	422.953	-1.72507	2.40016e-05	ALDO	fructose-bisphosphate aldolase, class I [EC:4.1.2.13]	Metabolism; Carbohydrate metabolism; Glycolysis / Gluconeogenesis | Metabolism; Carbohydrate metabolism; Pentose phosphate pathway | Metabolism; Carbohydrate metabolism; Fructose and mannose metabolism | Metabolism; Energy metabolism; Carbon fixation in photosynthetic organisms | Metabolism; Energy metabolism; Methane metabolism | Brite Hierarchies; Protein families: genetic information processin…
K01624	1266.71	821.579	-1.30335	0.000263188	FBA, fbaA	fructose-bisphosphate aldolase, class II [EC:4.1.2.13]	Metabolism; Carbohydrate metabolism; Glycolysis / Gluconeogenesis | Metabolism; Carbohydrate metabolism; Pentose phosphate pathway | Metabolism; Carbohydrate metabolism; Fructose and mannose metabolism | Metabolism; Energy metabolism; Carbon fixation in photosynthetic organisms | Metabolism; Energy metabolism; Methane metabolism
K01625	15.1169	31.5592	0.382438	0.403747	eda	2-dehydro-3-deoxyphosphogluconate aldolase / (4S)-4-hydroxy-2-oxoglutarate aldolase [EC:4.1.2.14 4.1.3.42]	Metabolism; Carbohydrate metabolism; Pentose phosphate pathway | Metabolism; Carbohydrate metabolism; Glyoxylate and dicarboxylate metabolism
K01626	23.0518	119.394	1.74114	0.000227818	aroF, aroG, aroH	3-deoxy-7-phosphoheptulonate synthase [EC:2.5.1.54]	Metabolism; Amino acid metabolism; Phenylalanine, tyrosine and tryptophan biosynthesis | Cellular Processes; Cellular community - prokaryotes; Quorum sensing
K01627	0.0584198	0.899511	2.98858	0.173024	kdsA	2-dehydro-3-deoxyphosphooctonate aldolase (KDO 8-P synthase) [EC:2.5.1.55]	Metabolism; Glycan biosynthesis and metabolism; Lipopolysaccharide biosynthesis | Brite Hierarchies; Protein families: metabolism; Lipopolysaccharide biosynthesis proteins
K01628	0.0679102	0.529384	2.69703	NA	fucA	L-fuculose-phosphate aldolase [EC:4.1.2.17]	Metabolism; Carbohydrate metabolism; Fructose and mannose metabolism
K01629	0.0738515	0.969461	3.64466	0.0402742	rhaD	rhamnulose-1-phosphate aldolase [EC:4.1.2.19]	Metabolism; Carbohydrate metabolism; Pentose and glucuronate interconversions | Metabolism; Carbohydrate metabolism; Fructose and mannose metabolism
K01631	0.109564	0.452378	1.17723	0.677654	dgoA	2-dehydro-3-deoxyphosphogalactonate aldolase [EC:4.1.2.21]	Metabolism; Carbohydrate metabolism; Galactose metabolism
K01633	45.4248	28.7291	-1.44023	0.00133875	folB	7,8-dihydroneopterin aldolase/epimerase/oxygenase [EC:4.1.2.25 5.1.99.8 1.13.11.81]	Metabolism; Metabolism of cofactors and vitamins; Folate biosynthesis
K01634	0	0.181864	3.71609	NA	SGPL1, DPL1	sphinganine-1-phosphate aldolase [EC:4.1.2.27]	Metabolism; Lipid metabolism; Sphingolipid metabolism | Environmental Information Processing; Signal transduction; Sphingolipid signaling pathway
K01635	15.3455	4.23965	-2.42981	5.58041e-08	lacD	tagatose 1,6-diphosphate aldolase [EC:4.1.2.40]	Metabolism; Carbohydrate metabolism; Galactose metabolism | Cellular Processes; Cellular community - prokaryotes; Quorum sensing
K01637	221.905	408.785	0.403687	0.45085	aceA	isocitrate lyase [EC:4.1.3.1]	Metabolism; Carbohydrate metabolism; Glyoxylate and dicarboxylate metabolism
K01638	67.6071	162.806	0.64623	0.183635	aceB, glcB	malate synthase [EC:2.3.3.9]	Metabolism; Carbohydrate metabolism; Pyruvate metabolism | Metabolism; Carbohydrate metabolism; Glyoxylate and dicarboxylate metabolism
K01639	49.4429	12.2047	-2.68862	7.64276e-09	nanA, NPL	N-acetylneuraminate lyase [EC:4.1.3.3]	Metabolism; Carbohydrate metabolism; Amino sugar and nucleotide sugar metabolism
K01640	3.59154	30.1105	2.60791	2.21534e-07	HMGCL, hmgL	hydroxymethylglutaryl-CoA lyase [EC:4.1.3.4]	Metabolism; Carbohydrate metabolism; Butanoate metabolism | Metabolism; Lipid metabolism; Synthesis and degradation of ketone bodies | Metabolism; Amino acid metabolism; Valine, leucine and isoleucine degradation | Metabolism; Metabolism of terpenoids and polyketides; Geraniol degradation | Cellular Processes; Transport and catabolism; Peroxisome
K01641	97.4927	80.2028	-1.03468	0.0131377		hydroxymethylglutaryl-CoA synthase [EC:2.3.3.10]	Metabolism; Carbohydrate metabolism; Butanoate metabolism | Metabolism; Lipid metabolism; Synthesis and degradation of ketone bodies | Metabolism; Amino acid metabolism; Valine, leucine and isoleucine degradation | Metabolism; Metabolism of terpenoids and polyketides; Terpenoid backbone biosynthesis
K01643	0.386471	3.50894	2.54753	0.0151947	citF	citrate lyase subunit alpha / citrate CoA-transferase [EC:2.8.3.10]	Environmental Information Processing; Signal transduction; Two-component system
K01644	15.4413	54.5976	1.21117	0.0130867	citE	citrate lyase subunit beta / citryl-CoA lyase [EC:4.1.3.34]	Environmental Information Processing; Signal transduction; Two-component system
K01646	0.185631	2.04703	3.4247	0.0979466	citD	citrate lyase subunit gamma (acyl carrier protein)	Environmental Information Processing; Signal transduction; Two-component system
K01647	356.128	407.625	-0.382999	0.304908	CS, gltA	citrate synthase [EC:2.3.3.1]	Metabolism; Carbohydrate metabolism; Citrate cycle (TCA cycle) | Metabolism; Carbohydrate metabolism; Glyoxylate and dicarboxylate metabolism
K01649	57.5315	114.558	0.228199	0.515164	leuA, IMS	2-isopropylmalate synthase [EC:2.3.3.13]	Metabolism; Carbohydrate metabolism; Pyruvate metabolism | Metabolism; Amino acid metabolism; Valine, leucine and isoleucine biosynthesis
K01652	861.535	513.403	-1.40727	4.21474e-05	L, ilvB, ilvG, ilvI	acetolactate synthase I/II/III large subunit [EC:2.2.1.6]	Metabolism; Carbohydrate metabolism; Butanoate metabolism | Metabolism; Carbohydrate metabolism; C5-Branched dibasic acid metabolism | Metabolism; Amino acid metabolism; Valine, leucine and isoleucine biosynthesis | Metabolism; Metabolism of cofactors and vitamins; Pantothenate and CoA biosynthesis
K01653	82.2264	56.2969	-1.36239	0.000191242	S, ilvH, ilvN	acetolactate synthase I/III small subunit [EC:2.2.1.6]	Metabolism; Carbohydrate metabolism; Butanoate metabolism | Metabolism; Carbohydrate metabolism; C5-Branched dibasic acid metabolism | Metabolism; Amino acid metabolism; Valine, leucine and isoleucine biosynthesis | Metabolism; Metabolism of cofactors and vitamins; Pantothenate and CoA biosynthesis
K01654	11.9983	62.1295	1.68249	0.00586598	neuB	N-acetylneuraminate synthase [EC:2.5.1.56]	Metabolism; Carbohydrate metabolism; Amino sugar and nucleotide sugar metabolism
K01657	12.0787	23.6655	0.437999	0.275986	trpE	anthranilate synthase component I [EC:4.1.3.27]	Metabolism; Amino acid metabolism; Phenylalanine, tyrosine and tryptophan biosynthesis | Metabolism; Biosynthesis of other secondary metabolites; Phenazine biosynthesis | Cellular Processes; Cellular community - prokaryotes; Quorum sensing | Cellular Processes; Cellular community - prokaryotes; Biofilm formation - Pseudomonas aeruginosa
K01658	8.07059	3.94523	-1.72115	0.00503391	trpG	anthranilate synthase component II [EC:4.1.3.27]	Metabolism; Amino acid metabolism; Phenylalanine, tyrosine and tryptophan biosynthesis | Metabolism; Biosynthesis of other secondary metabolites; Phenazine biosynthesis | Cellular Processes; Cellular community - prokaryotes; Quorum sensing | Cellular Processes; Cellular community - prokaryotes; Biofilm formation - Pseudomonas aeruginosa
K01659	5.9691	21.8486	1.27918	0.0145434	prpC	2-methylcitrate synthase [EC:2.3.3.5]	Metabolism; Carbohydrate metabolism; Propanoate metabolism
K01661	489.601	265.489	-1.37597	0.000136706	menB	naphthoate synthase [EC:4.1.3.36]	Metabolism; Metabolism of cofactors and vitamins; Ubiquinone and other terpenoid-quinone biosynthesis
K01662	7.61671	54.5168	2.27588	7.55555e-07	dxs	1-deoxy-D-xylulose-5-phosphate synthase [EC:2.2.1.7]	Metabolism; Metabolism of cofactors and vitamins; Thiamine metabolism | Metabolism; Metabolism of terpenoids and polyketides; Terpenoid backbone biosynthesis
K01664	7.00342	29.1465	1.46844	0.00109545	pabA	para-aminobenzoate synthetase component II [EC:2.6.1.85]	Metabolism; Metabolism of cofactors and vitamins; Folate biosynthesis
K01665	3.60497	3.52119	-1.34074	0.0304809	pabB	para-aminobenzoate synthetase component I [EC:2.6.1.85]	Metabolism; Metabolism of cofactors and vitamins; Folate biosynthesis
K01666	0.133379	1.33375	3.81479	0.0370551	mhpE	4-hydroxy 2-oxovalerate aldolase [EC:4.1.3.39]	Metabolism; Amino acid metabolism; Phenylalanine metabolism | Metabolism; Xenobiotics biodegradation and metabolism; Benzoate degradation | Metabolism; Xenobiotics biodegradation and metabolism; Xylene degradation | Metabolism; Xenobiotics biodegradation and metabolism; Dioxin degradation
K01667	0.157018	1.93608	3.59361	0.0179245	tnaA	tryptophanase [EC:4.1.99.1]	Metabolism; Amino acid metabolism; Tryptophan metabolism
K01669	14.1288	7.14273	-1.47487	0.000591717	phrB	deoxyribodipyrimidine photo-lyase [EC:4.1.99.3]	Brite Hierarchies; Protein families: genetic information processing; DNA repair and recombination proteins
K01671	0	0.0553925	NA	NA	yihT	sulfofructosephosphate aldolase [EC:4.1.2.57]	Not Included in Pathway or Brite; Unclassified: metabolism; Enzymes with EC numbers
K01673	13.6296	92.1937	2.089	1.21975e-05	cynT, can	carbonic anhydrase [EC:4.2.1.1]	Metabolism; Energy metabolism; Nitrogen metabolism
K01676	0.536818	0.63561	-0.180547	0.90481	A, fumA, fumB	fumarate hydratase, class I [EC:4.2.1.2]	Metabolism; Carbohydrate metabolism; Citrate cycle (TCA cycle) | Metabolism; Carbohydrate metabolism; Pyruvate metabolism | Metabolism; Energy metabolism; Carbon fixation pathways in prokaryotes
K01679	195.598	236.516	-0.340662	0.323454	B, fumC, FH	fumarate hydratase, class II [EC:4.2.1.2]	Metabolism; Carbohydrate metabolism; Citrate cycle (TCA cycle) | Metabolism; Carbohydrate metabolism; Pyruvate metabolism | Metabolism; Energy metabolism; Carbon fixation pathways in prokaryotes | Human Diseases; Cancers: Overview; Pathways in cancer | Human Diseases; Cancers: Specific types; Renal cell carcinoma | Human Diseases; Endocrine and metabolic diseases; Cushing syndrome
K01681	1512.39	1324.34	-0.884659	0.00933275	ACO, acnA	aconitate hydratase [EC:4.2.1.3]	Metabolism; Carbohydrate metabolism; Citrate cycle (TCA cycle) | Metabolism; Carbohydrate metabolism; Glyoxylate and dicarboxylate metabolism | Metabolism; Energy metabolism; Carbon fixation pathways in prokaryotes
K01682	1.05521	2.0886	0.318802	0.66119	acnB	aconitate hydratase 2 / 2-methylisocitrate dehydratase [EC:4.2.1.3 4.2.1.99]	Metabolism; Carbohydrate metabolism; Citrate cycle (TCA cycle) | Metabolism; Carbohydrate metabolism; Glyoxylate and dicarboxylate metabolism | Metabolism; Carbohydrate metabolism; Propanoate metabolism | Metabolism; Energy metabolism; Carbon fixation pathways in prokaryotes
K01684	0.786899	1.46361	0.3719	0.737091	dgoD	galactonate dehydratase [EC:4.2.1.6]	Metabolism; Carbohydrate metabolism; Galactose metabolism
K01685	0.0230233	0.0482468	0.761614	NA	uxaA	altronate hydrolase [EC:4.2.1.7]	Metabolism; Carbohydrate metabolism; Pentose and glucuronate interconversions
K01686	49.0042	48.1682	-0.658346	0.0990636	uxuA	mannonate dehydratase [EC:4.2.1.8]	Metabolism; Carbohydrate metabolism; Pentose and glucuronate interconversions
K01687	275.417	187.351	-1.34747	7.58756e-05	ilvD	dihydroxy-acid dehydratase [EC:4.2.1.9]	Metabolism; Amino acid metabolism; Valine, leucine and isoleucine biosynthesis | Metabolism; Metabolism of cofactors and vitamins; Pantothenate and CoA biosynthesis
K01689	3001.05	1852.65	-1.3738	4.3246e-05	ENO, eno	enolase [EC:4.2.1.11]	Metabolism; Carbohydrate metabolism; Glycolysis / Gluconeogenesis | Metabolism; Energy metabolism; Methane metabolism | Genetic Information Processing; Folding, sorting and degradation; RNA degradation | Environmental Information Processing; Signal transduction; HIF-1 signaling pathway | Brite Hierarchies; Protein families: genetic information processing; Messenger RNA biogenesis | Brite Hierarch…
K01690	0.238753	0	-5.60477	0.0117225	edd	phosphogluconate dehydratase [EC:4.2.1.12]	Metabolism; Carbohydrate metabolism; Pentose phosphate pathway
K01692	57.8093	321.382	1.93059	1.55826e-05	paaF, echA	enoyl-CoA hydratase [EC:4.2.1.17]	Metabolism; Carbohydrate metabolism; Propanoate metabolism | Metabolism; Carbohydrate metabolism; Butanoate metabolism | Metabolism; Lipid metabolism; Fatty acid degradation | Metabolism; Amino acid metabolism; Valine, leucine and isoleucine degradation | Metabolism; Amino acid metabolism; Lysine degradation | Metabolism; Amino acid metabolism; Phenylalanine metabolism | Metabolism; Amino acid me…
K01693	59.1822	57.8047	-0.683323	0.0680416	hisB	imidazoleglycerol-phosphate dehydratase [EC:4.2.1.19]	Metabolism; Amino acid metabolism; Histidine metabolism
K01694	0	0.183746	NA	NA	TRP	tryptophan synthase [EC:4.2.1.20]	Metabolism; Amino acid metabolism; Glycine, serine and threonine metabolism | Metabolism; Amino acid metabolism; Phenylalanine, tyrosine and tryptophan biosynthesis
K01695	26.4945	33.5429	-0.331195	0.404785	trpA	tryptophan synthase alpha chain [EC:4.2.1.20]	Metabolism; Amino acid metabolism; Glycine, serine and threonine metabolism | Metabolism; Amino acid metabolism; Phenylalanine, tyrosine and tryptophan biosynthesis
K01696	39.9671	51.7924	-0.16188	0.70538	trpB	tryptophan synthase beta chain [EC:4.2.1.20]	Metabolism; Amino acid metabolism; Glycine, serine and threonine metabolism | Metabolism; Amino acid metabolism; Phenylalanine, tyrosine and tryptophan biosynthesis
K01697	0.976985	7.12693	2.27558	0.000449152	CBS	cystathionine beta-synthase [EC:4.2.1.22]	Metabolism; Amino acid metabolism; Glycine, serine and threonine metabolism | Metabolism; Amino acid metabolism; Cysteine and methionine metabolism
K01698	205.795	178.261	-0.808073	0.0248434	hemB, ALAD	porphobilinogen synthase [EC:4.2.1.24]	Metabolism; Metabolism of cofactors and vitamins; Porphyrin and chlorophyll metabolism | Brite Hierarchies; Protein families: signaling and cellular processes; Exosome
K01703	65.2655	115.3	0.0863492	0.826905	leuC, IPMI-L	3-isopropylmalate/(R)-2-methylmalate dehydratase large subunit [EC:4.2.1.33 4.2.1.35]	Metabolism; Carbohydrate metabolism; C5-Branched dibasic acid metabolism | Metabolism; Amino acid metabolism; Valine, leucine and isoleucine biosynthesis | Metabolism; Biosynthesis of other secondary metabolites; Glucosinolate biosynthesis
K01704	59.5645	85.9778	-0.0972672	0.820108	leuD, IPMI-S	3-isopropylmalate/(R)-2-methylmalate dehydratase small subunit [EC:4.2.1.33 4.2.1.35]	Metabolism; Carbohydrate metabolism; C5-Branched dibasic acid metabolism | Metabolism; Amino acid metabolism; Valine, leucine and isoleucine biosynthesis
K01706	0	1.26093	6.30666	0.000390984	gudD	glucarate dehydratase [EC:4.2.1.40]	Metabolism; Carbohydrate metabolism; Ascorbate and aldarate metabolism
K01707	0	0.0716796	NA	NA	kdgD	5-dehydro-4-deoxyglucarate dehydratase [EC:4.2.1.41]	Metabolism; Carbohydrate metabolism; Ascorbate and aldarate metabolism
K01710	32.0043	51.7319	0.148136	0.704989	rfbB, rffG	dTDP-glucose 4,6-dehydratase [EC:4.2.1.46]	Metabolism; Metabolism of terpenoids and polyketides; Polyketide sugar unit biosynthesis | Metabolism; Metabolism of terpenoids and polyketides; Biosynthesis of vancomycin group antibiotics | Metabolism; Biosynthesis of other secondary metabolites; Streptomycin biosynthesis | Metabolism; Biosynthesis of other secondary metabolites; Acarbose and validamycin biosynthesis
K01712	32.451	45.9045	-0.127307	0.748464	hutU, UROC1	urocanate hydratase [EC:4.2.1.49]	Metabolism; Amino acid metabolism; Histidine metabolism
K01713	0	0.55776	4.56012	0.117735	pheC	cyclohexadienyl dehydratase [EC:4.2.1.51 4.2.1.91]	Metabolism; Amino acid metabolism; Phenylalanine, tyrosine and tryptophan biosynthesis
K01714	207.879	223.066	-0.618325	0.0712528	dapA	4-hydroxy-tetrahydrodipicolinate synthase [EC:4.3.3.7]	Metabolism; Amino acid metabolism; Lysine biosynthesis | Metabolism; Biosynthesis of other secondary metabolites; Monobactam biosynthesis
K01715	15.6678	79.824	1.86617	7.70441e-06	crt	enoyl-CoA hydratase [EC:4.2.1.17]	Metabolism; Carbohydrate metabolism; Butanoate metabolism
K01716	0.414801	0.233538	-1.41081	0.576427	fabA	3-hydroxyacyl-[acyl-carrier protein] dehydratase / trans-2-decenoyl-[acyl-carrier protein] isomerase [EC:4.2.1.59 5.3.3.14]	Metabolism; Lipid metabolism; Fatty acid biosynthesis | Brite Hierarchies; Protein families: metabolism; Lipid biosynthesis proteins
K01719	224.794	264.466	-0.835102	0.0504689	hemD, UROS	uroporphyrinogen-III synthase [EC:4.2.1.75]	Metabolism; Metabolism of cofactors and vitamins; Porphyrin and chlorophyll metabolism
K01720	1820.16	2566.58	-0.0173138	0.980253	prpD	2-methylcitrate dehydratase [EC:4.2.1.79]	Metabolism; Carbohydrate metabolism; Propanoate metabolism
K01721	0	0.597557	3.58424	NA	nthA	nitrile hydratase subunit alpha [EC:4.2.1.84]	Metabolism; Amino acid metabolism; Tryptophan metabolism | Metabolism; Xenobiotics biodegradation and metabolism; Aminobenzoate degradation | Metabolism; Xenobiotics biodegradation and metabolism; Fluorobenzoate degradation | Metabolism; Xenobiotics biodegradation and metabolism; Styrene degradation
K01724	54.2606	432.727	2.36504	1.31231e-08	PCBD, phhB	4a-hydroxytetrahydrobiopterin dehydratase [EC:4.2.1.96]	Metabolism; Metabolism of cofactors and vitamins; Folate biosynthesis | Brite Hierarchies; Protein families: signaling and cellular processes; Exosome
K01725	0.0355297	0.206521	1.99118	NA	cynS	cyanate lyase [EC:4.2.1.104]	Metabolism; Energy metabolism; Nitrogen metabolism
K01727	0.0735006	1.4376	3.45152	0.000763062	hysA, hylA, hylB	hyaluronate lyase [EC:4.2.2.1]	Not Included in Pathway or Brite; Unclassified: metabolism; Enzymes with EC numbers
K01733	256.94	120.202	-1.78847	6.36967e-07	thrC	threonine synthase [EC:4.2.3.1]	Metabolism; Amino acid metabolism; Glycine, serine and threonine metabolism | Metabolism; Metabolism of cofactors and vitamins; Vitamin B6 metabolism
K01734	10.1497	10.0372	-0.90479	0.10176	mgsA	methylglyoxal synthase [EC:4.2.3.3]	Metabolism; Carbohydrate metabolism; Propanoate metabolism
K01735	42.981	33.8714	-1.12205	0.00384907	aroB	3-dehydroquinate synthase [EC:4.2.3.4]	Metabolism; Amino acid metabolism; Phenylalanine, tyrosine and tryptophan biosynthesis
K01736	44.806	64.0888	-0.198168	0.618213	aroC	chorismate synthase [EC:4.2.3.5]	Metabolism; Amino acid metabolism; Phenylalanine, tyrosine and tryptophan biosynthesis
K01737	209.479	189.703	-0.689683	0.127899	queD, ptpS, PTS	6-pyruvoyltetrahydropterin/6-carboxytetrahydropterin synthase [EC:4.2.3.12 4.1.2.50]	Metabolism; Metabolism of cofactors and vitamins; Folate biosynthesis | Brite Hierarchies; Protein families: genetic information processing; Transfer RNA biogenesis
K01738	2697.35	966.399	-2.18617	3.04534e-09	cysK	cysteine synthase [EC:2.5.1.47]	Metabolism; Energy metabolism; Sulfur metabolism | Metabolism; Amino acid metabolism; Cysteine and methionine metabolism
K01739	4.95039	15.4692	1.01363	0.028747	metB	cystathionine gamma-synthase [EC:2.5.1.48]	Metabolism; Energy metabolism; Sulfur metabolism | Metabolism; Amino acid metabolism; Cysteine and methionine metabolism | Metabolism; Metabolism of other amino acids; Selenocompound metabolism
K01740	249.882	57.1786	-2.67428	1.22164e-11	metY	O-acetylhomoserine (thiol)-lyase [EC:2.5.1.49]	Metabolism; Amino acid metabolism; Cysteine and methionine metabolism
K01741	8.84381	3.65683	-1.88188	0.00437436		DNA-(apurinic or apyrimidinic site) lyase [EC:4.2.99.18]	Not Included in Pathway or Brite; Unclassified: metabolism; Enzymes with EC numbers
K01744	24.7156	62.7189	0.985342	0.0566613	aspA	aspartate ammonia-lyase [EC:4.3.1.1]	Metabolism; Amino acid metabolism; Alanine, aspartate and glutamate metabolism
K01745	20.9499	74.819	1.37057	0.00015402	hutH, HAL	histidine ammonia-lyase [EC:4.3.1.3]	Metabolism; Amino acid metabolism; Histidine metabolism
K01749	990.938	496.67	-1.56803	1.82272e-05	hemC, HMBS	hydroxymethylbilane synthase [EC:2.5.1.61]	Metabolism; Metabolism of cofactors and vitamins; Porphyrin and chlorophyll metabolism
K01750	97.6533	175.812	0.413152	0.239213	ocd	ornithine cyclodeaminase [EC:4.3.1.12]	Metabolism; Amino acid metabolism; Arginine and proline metabolism
K01751	0.0448423	0.152759	1.08197	NA		diaminopropionate ammonia-lyase [EC:4.3.1.15]	Not Included in Pathway or Brite; Unclassified: metabolism; Enzymes with EC numbers
K01752	186.187	79.6954	-1.73111	9.11493e-07	sdaA, sdaB, tdcG	L-serine dehydratase [EC:4.3.1.17]	Metabolism; Amino acid metabolism; Glycine, serine and threonine metabolism | Metabolism; Amino acid metabolism; Cysteine and methionine metabolism
K01753	16.089	21.9505	-0.247824	0.538011	dsdA	D-serine dehydratase [EC:4.3.1.18]	Metabolism; Amino acid metabolism; Glycine, serine and threonine metabolism
K01754	77.3527	126.196	0.0292108	0.943195	ilvA, tdcB	threonine dehydratase [EC:4.3.1.19]	Metabolism; Amino acid metabolism; Glycine, serine and threonine metabolism | Metabolism; Amino acid metabolism; Valine, leucine and isoleucine biosynthesis
K01755	81.0393	126.739	0.0709839	0.851732	argH, ASL	argininosuccinate lyase [EC:4.3.2.1]	Metabolism; Amino acid metabolism; Alanine, aspartate and glutamate metabolism | Metabolism; Amino acid metabolism; Arginine biosynthesis | Brite Hierarchies; Protein families: signaling and cellular processes; Exosome
K01756	204.867	151.356	-1.02047	0.00418094	purB, ADSL	adenylosuccinate lyase [EC:4.3.2.2]	Metabolism; Nucleotide metabolism; Purine metabolism | Metabolism; Amino acid metabolism; Alanine, aspartate and glutamate metabolism
K01758	0.0161873	0.168283	2.53063	NA	CTH	cystathionine gamma-lyase [EC:4.4.1.1]	Metabolism; Amino acid metabolism; Glycine, serine and threonine metabolism | Metabolism; Amino acid metabolism; Cysteine and methionine metabolism | Metabolism; Metabolism of other amino acids; Selenocompound metabolism | Brite Hierarchies; Protein families: signaling and cellular processes; Exosome
K01759	95.1653	50.3962	-1.68457	6.85897e-05	GLO1, gloA	lactoylglutathione lyase [EC:4.4.1.5]	Metabolism; Carbohydrate metabolism; Pyruvate metabolism
K01760	4.13886	2.04125	-1.74974	0.00562042	metC	cysteine-S-conjugate beta-lyase [EC:4.4.1.13]	Metabolism; Amino acid metabolism; Cysteine and methionine metabolism | Metabolism; Metabolism of other amino acids; Selenocompound metabolism
K01761	12.1316	72.5067	2.14474	7.05713e-05		methionine-gamma-lyase [EC:4.4.1.11]	Metabolism; Amino acid metabolism; Cysteine and methionine metabolism | Metabolism; Metabolism of other amino acids; Selenocompound metabolism
K01768	15.9168	111.991	2.23124	2.97953e-07		adenylate cyclase [EC:4.6.1.1]	Metabolism; Nucleotide metabolism; Purine metabolism | Cellular Processes; Cell growth and death; Meiosis - yeast | Cellular Processes; Cellular community - prokaryotes; Biofilm formation - Pseudomonas aeruginosa | Organismal Systems; Aging; Longevity regulating pathway - multiple species
K01770	3.56402	12.0175	1.28406	0.039672	ispF	2-C-methyl-D-erythritol 2,4-cyclodiphosphate synthase [EC:4.6.1.12]	Metabolism; Metabolism of terpenoids and polyketides; Terpenoid backbone biosynthesis
K01772	952.904	471.733	-1.62093	3.64736e-06	hemH, FECH	protoporphyrin/coproporphyrin ferrochelatase [EC:4.99.1.1 4.99.1.9]	Metabolism; Metabolism of cofactors and vitamins; Porphyrin and chlorophyll metabolism
K01775	74.2569	83.9117	-0.557705	0.120129	alr	alanine racemase [EC:5.1.1.1]	Metabolism; Metabolism of other amino acids; D-Alanine metabolism | Human Diseases; Drug resistance: Antimicrobial; Vancomycin resistance | Brite Hierarchies; Protein families: metabolism; Peptidoglycan biosynthesis and degradation proteins
K01776	29.8115	42.2066	-0.204296	0.572443	murI	glutamate racemase [EC:5.1.1.3]	Metabolism; Metabolism of other amino acids; D-Glutamine and D-glutamate metabolism | Brite Hierarchies; Protein families: metabolism; Peptidoglycan biosynthesis and degradation proteins
K01777	6.77425	29.847	1.65974	0.000441549	prdF	proline racemase [EC:5.1.1.4]	Metabolism; Amino acid metabolism; Arginine and proline metabolism
K01778	8.18872	43.4604	1.75606	0.000312463	dapF	diaminopimelate epimerase [EC:5.1.1.7]	Metabolism; Amino acid metabolism; Lysine biosynthesis
K01779	14.2483	46.9418	1.09253	0.0262088	racD	aspartate racemase [EC:5.1.1.13]	Metabolism; Amino acid metabolism; Alanine, aspartate and glutamate metabolism | Metabolism; Metabolism of terpenoids and polyketides; Nonribosomal peptide structures
K01781	0	0.900142	3.21525	NA	mdlA	mandelate racemase [EC:5.1.2.2]	Metabolism; Xenobiotics biodegradation and metabolism; Aminobenzoate degradation
K01782	30.4747	103.98	1.2825	0.00820454	fadJ	3-hydroxyacyl-CoA dehydrogenase / enoyl-CoA hydratase / 3-hydroxybutyryl-CoA epimerase [EC:1.1.1.35 4.2.1.17 5.1.2.3]	Metabolism; Carbohydrate metabolism; Propanoate metabolism | Metabolism; Carbohydrate metabolism; Butanoate metabolism | Metabolism; Lipid metabolism; Fatty acid degradation | Metabolism; Amino acid metabolism; Valine, leucine and isoleucine degradation | Metabolism; Amino acid metabolism; Lysine degradation | Metabolism; Amino acid metabolism; Tryptophan metabolism | Metabolism; Metabolism of ot…
K01783	82.2756	62.8649	-1.00958	0.0065899	rpe, RPE	ribulose-phosphate 3-epimerase [EC:5.1.3.1]	Metabolism; Carbohydrate metabolism; Pentose phosphate pathway | Metabolism; Carbohydrate metabolism; Pentose and glucuronate interconversions | Metabolism; Energy metabolism; Carbon fixation in photosynthetic organisms
K01784	340.921	191.064	-1.14502	0.00045071	galE, GALE	UDP-glucose 4-epimerase [EC:5.1.3.2]	Metabolism; Carbohydrate metabolism; Galactose metabolism | Metabolism; Carbohydrate metabolism; Amino sugar and nucleotide sugar metabolism
K01785	93.4146	52.5204	-1.44417	0.000410628	galM, GALM	aldose 1-epimerase [EC:5.1.3.3]	Metabolism; Carbohydrate metabolism; Glycolysis / Gluconeogenesis | Metabolism; Carbohydrate metabolism; Galactose metabolism
K01787	0.0272058	0.446279	3.17944	0.185287	RENBP	N-acylglucosamine 2-epimerase [EC:5.1.3.8]	Metabolism; Carbohydrate metabolism; Amino sugar and nucleotide sugar metabolism
K01788	50.9197	35.5634	-1.26096	0.00247486	nanE	N-acylglucosamine-6-phosphate 2-epimerase [EC:5.1.3.9]	Metabolism; Carbohydrate metabolism; Amino sugar and nucleotide sugar metabolism
K01790	2.74688	16.1792	1.86143	0.00223264	rfbC, rmlC	dTDP-4-dehydrorhamnose 3,5-epimerase [EC:5.1.3.13]	Metabolism; Metabolism of terpenoids and polyketides; Polyketide sugar unit biosynthesis | Metabolism; Biosynthesis of other secondary metabolites; Streptomycin biosynthesis
K01791	363.998	161.782	-1.73776	3.85842e-06	wecB	UDP-N-acetylglucosamine 2-epimerase (non-hydrolysing) [EC:5.1.3.14]	Metabolism; Carbohydrate metabolism; Amino sugar and nucleotide sugar metabolism | Cellular Processes; Cellular community - prokaryotes; Biofilm formation - Vibrio cholerae
K01792	0.441882	0.830196	0.608539	0.647262		glucose-6-phosphate 1-epimerase [EC:5.1.3.15]	Metabolism; Carbohydrate metabolism; Glycolysis / Gluconeogenesis
K01793	0	0.100117	2.67939	NA	GLCE	heparosan-N-sulfate-glucuronate 5-epimerase [EC:5.1.3.17]	Metabolism; Glycan biosynthesis and metabolism; Glycosaminoglycan biosynthesis - heparan sulfate / heparin
K01796	2.03123	8.68336	1.70254	0.00594638	AMACR, mcr	alpha-methylacyl-CoA racemase [EC:5.1.99.4]	Metabolism; Lipid metabolism; Primary bile acid biosynthesis | Cellular Processes; Transport and catabolism; Peroxisome
K01799	0.520111	12.4048	4.48003	1.06036e-08	nicE, maiA	maleate isomerase [EC:5.2.1.1]	Metabolism; Carbohydrate metabolism; Butanoate metabolism | Metabolism; Metabolism of cofactors and vitamins; Nicotinate and nicotinamide metabolism
K01802	18.9485	111.241	2.18297	4.02853e-06		peptidylprolyl isomerase [EC:5.2.1.8]	Not Included in Pathway or Brite; Unclassified: metabolism; Enzymes with EC numbers
K01803	1291.31	721.139	-1.54043	2.69385e-06	TPI, tpiA	triosephosphate isomerase (TIM) [EC:5.3.1.1]	Metabolism; Carbohydrate metabolism; Glycolysis / Gluconeogenesis | Metabolism; Carbohydrate metabolism; Fructose and mannose metabolism | Metabolism; Carbohydrate metabolism; Inositol phosphate metabolism | Metabolism; Energy metabolism; Carbon fixation in photosynthetic organisms | Brite Hierarchies; Protein families: signaling and cellular processes; Exosome
K01804	2.15204	3.99496	0.119049	0.858122	araA	L-arabinose isomerase [EC:5.3.1.4]	Metabolism; Carbohydrate metabolism; Pentose and glucuronate interconversions
K01805	12.7898	13.3405	-0.747629	0.11834	xylA	xylose isomerase [EC:5.3.1.5]	Metabolism; Carbohydrate metabolism; Pentose and glucuronate interconversions | Metabolism; Carbohydrate metabolism; Fructose and mannose metabolism
K01807	51.4889	25.8545	-1.64294	4.22594e-05	rpiA	ribose 5-phosphate isomerase A [EC:5.3.1.6]	Metabolism; Carbohydrate metabolism; Pentose phosphate pathway | Metabolism; Energy metabolism; Carbon fixation in photosynthetic organisms
K01808	58.8183	98.4325	0.0816929	0.849908	rpiB	ribose 5-phosphate isomerase B [EC:5.3.1.6]	Metabolism; Carbohydrate metabolism; Pentose phosphate pathway | Metabolism; Carbohydrate metabolism; Fructose and mannose metabolism | Metabolism; Energy metabolism; Carbon fixation in photosynthetic organisms
K01809	133.516	98.9119	-0.9142	0.00717832	manA, MPI	mannose-6-phosphate isomerase [EC:5.3.1.8]	Metabolism; Carbohydrate metabolism; Fructose and mannose metabolism | Metabolism; Carbohydrate metabolism; Amino sugar and nucleotide sugar metabolism
K01810	482.427	527.542	-0.602334	0.136835	GPI, pgi	glucose-6-phosphate isomerase [EC:5.3.1.9]	Metabolism; Carbohydrate metabolism; Glycolysis / Gluconeogenesis | Metabolism; Carbohydrate metabolism; Pentose phosphate pathway | Metabolism; Carbohydrate metabolism; Starch and sucrose metabolism | Metabolism; Carbohydrate metabolism; Amino sugar and nucleotide sugar metabolism | Brite Hierarchies; Protein families: signaling and cellular processes; Exosome
K01811	0.0251861	0.598233	3.50385	0.0347156	xylS, yicI	alpha-D-xyloside xylohydrolase [EC:3.2.1.177]	Not Included in Pathway or Brite; Unclassified: metabolism; Enzymes with EC numbers
K01812	17.0431	23.7213	-0.141959	0.747826	uxaC	glucuronate isomerase [EC:5.3.1.12]	Metabolism; Carbohydrate metabolism; Pentose and glucuronate interconversions
K01814	108.99	69.0487	-1.44986	5.95085e-05	hisA	phosphoribosylformimino-5-aminoimidazole carboxamide ribotide isomerase [EC:5.3.1.16]	Metabolism; Amino acid metabolism; Histidine metabolism
K01816	2.38591	14.1462	2.14977	0.000224429	hyi, gip	hydroxypyruvate isomerase [EC:5.3.1.22]	Metabolism; Carbohydrate metabolism; Glyoxylate and dicarboxylate metabolism
K01817	31.4696	53.1484	0.147051	0.732788	trpF	phosphoribosylanthranilate isomerase [EC:5.3.1.24]	Metabolism; Amino acid metabolism; Phenylalanine, tyrosine and tryptophan biosynthesis
K01819	0.0418234	0	NA	NA	lacA, lacB	galactose-6-phosphate isomerase [EC:5.3.1.26]	Metabolism; Carbohydrate metabolism; Galactose metabolism
K01820	0.0683275	0.632343	3.02251	0.174006	rhaA	L-rhamnose isomerase / sugar isomerase [EC:5.3.1.14 5.3.1.-]	Metabolism; Carbohydrate metabolism; Pentose and glucuronate interconversions | Metabolism; Carbohydrate metabolism; Fructose and mannose metabolism
K01821	216.729	38.6721	-3.14323	4.35596e-11	praC, xylH	4-oxalocrotonate tautomerase [EC:5.3.2.6]	Metabolism; Xenobiotics biodegradation and metabolism; Benzoate degradation | Metabolism; Xenobiotics biodegradation and metabolism; Xylene degradation | Metabolism; Xenobiotics biodegradation and metabolism; Dioxin degradation
K01822	0.0190839	0.5363	NA	NA		steroid Delta-isomerase [EC:5.3.3.1]	Metabolism; Lipid metabolism; Steroid hormone biosynthesis | Metabolism; Xenobiotics biodegradation and metabolism; Steroid degradation
K01823	191.946	108.884	-1.57548	7.25048e-05	idi, IDI	isopentenyl-diphosphate Delta-isomerase [EC:5.3.3.2]	Metabolism; Metabolism of terpenoids and polyketides; Terpenoid backbone biosynthesis
K01825	1.33577	1.51102	-0.344701	0.640953	fadB	3-hydroxyacyl-CoA dehydrogenase / enoyl-CoA hydratase / 3-hydroxybutyryl-CoA epimerase / enoyl-CoA isomerase [EC:1.1.1.35 4.2.1.17 5.1.2.3 5.3.3.8]	Metabolism; Carbohydrate metabolism; Propanoate metabolism | Metabolism; Carbohydrate metabolism; Butanoate metabolism | Metabolism; Lipid metabolism; Fatty acid degradation | Metabolism; Amino acid metabolism; Valine, leucine and isoleucine degradation | Metabolism; Amino acid metabolism; Lysine degradation | Metabolism; Amino acid metabolism; Tryptophan metabolism | Metabolism; Metabolism of ot…
K01826	0.27963	5.89643	3.88192	0.00062131	hpaF, hpcD	5-carboxymethyl-2-hydroxymuconate isomerase [EC:5.3.3.10]	Metabolism; Amino acid metabolism; Tyrosine metabolism
K01829	5.06101	34.2532	2.14992	2.17186e-05		protein disulfide-isomerase [EC:5.3.4.1]	Not Included in Pathway or Brite; Unclassified: metabolism; Enzymes with EC numbers
K01834	166.104	196.076	-0.400067	0.264987	PGAM, gpmA	2,3-bisphosphoglycerate-dependent phosphoglycerate mutase [EC:5.4.2.11]	Metabolism; Carbohydrate metabolism; Glycolysis / Gluconeogenesis | Metabolism; Energy metabolism; Methane metabolism | Metabolism; Amino acid metabolism; Glycine, serine and threonine metabolism | Organismal Systems; Endocrine system; Glucagon signaling pathway | Human Diseases; Cancers: Overview; Central carbon metabolism in cancer | Brite Hierarchies; Protein families: genetic information proc…
K01835	253.803	142.502	-1.3472	0.000169445	pgm	phosphoglucomutase [EC:5.4.2.2]	Metabolism; Carbohydrate metabolism; Glycolysis / Gluconeogenesis | Metabolism; Carbohydrate metabolism; Pentose phosphate pathway | Metabolism; Carbohydrate metabolism; Galactose metabolism | Metabolism; Carbohydrate metabolism; Starch and sucrose metabolism | Metabolism; Carbohydrate metabolism; Amino sugar and nucleotide sugar metabolism | Metabolism; Nucleotide metabolism; Purine metabolism |…
K01838	0.554972	1.62795	1.19372	0.310769	pgmB	beta-phosphoglucomutase [EC:5.4.2.6]	Metabolism; Carbohydrate metabolism; Starch and sucrose metabolism
K01839	453.696	227.669	-1.79522	7.05515e-06	deoB	phosphopentomutase [EC:5.4.2.7]	Metabolism; Carbohydrate metabolism; Pentose phosphate pathway | Metabolism; Nucleotide metabolism; Purine metabolism
K01840	17.5602	89.6911	1.79615	0.000123445	manB	phosphomannomutase [EC:5.4.2.8]	Metabolism; Carbohydrate metabolism; Fructose and mannose metabolism | Metabolism; Carbohydrate metabolism; Amino sugar and nucleotide sugar metabolism
K01843	0.0129022	0	NA	NA	kamA	lysine 2,3-aminomutase [EC:5.4.3.2]	Metabolism; Amino acid metabolism; Lysine degradation
K01845	276.471	189.94	-1.146	0.000956672	hemL	glutamate-1-semialdehyde 2,1-aminomutase [EC:5.4.3.8]	Metabolism; Metabolism of cofactors and vitamins; Porphyrin and chlorophyll metabolism | Brite Hierarchies; Protein families: metabolism; Amino acid related enzymes
K01847	0	0.053443	NA	NA	MUT	methylmalonyl-CoA mutase [EC:5.4.99.2]	Metabolism; Carbohydrate metabolism; Glyoxylate and dicarboxylate metabolism | Metabolism; Carbohydrate metabolism; Propanoate metabolism | Metabolism; Energy metabolism; Carbon fixation pathways in prokaryotes | Metabolism; Amino acid metabolism; Valine, leucine and isoleucine degradation
K01848	0	0.0178436	NA	NA	A, mcmA1	methylmalonyl-CoA mutase, N-terminal domain [EC:5.4.99.2]	Metabolism; Carbohydrate metabolism; Glyoxylate and dicarboxylate metabolism | Metabolism; Carbohydrate metabolism; Propanoate metabolism | Metabolism; Energy metabolism; Carbon fixation pathways in prokaryotes | Metabolism; Amino acid metabolism; Valine, leucine and isoleucine degradation
K01854	2.91695	12.8168	1.61348	0.00649151	glf	UDP-galactopyranose mutase [EC:5.4.99.9]	Metabolism; Carbohydrate metabolism; Galactose metabolism | Metabolism; Carbohydrate metabolism; Amino sugar and nucleotide sugar metabolism
K01856	0.457111	0.511019	-0.218361	0.924277	catB	muconate cycloisomerase [EC:5.5.1.1]	Metabolism; Xenobiotics biodegradation and metabolism; Benzoate degradation | Metabolism; Xenobiotics biodegradation and metabolism; Fluorobenzoate degradation | Metabolism; Xenobiotics biodegradation and metabolism; Chlorocyclohexane and chlorobenzene degradation | Metabolism; Xenobiotics biodegradation and metabolism; Toluene degradation
K01857	4.69749	14.6902	1.20283	0.0151539	pcaB	3-carboxy-cis,cis-muconate cycloisomerase [EC:5.5.1.2]	Metabolism; Xenobiotics biodegradation and metabolism; Benzoate degradation
K01858	10.6999	53.6982	1.86171	4.80401e-05	INO1, ISYNA1	myo-inositol-1-phosphate synthase [EC:5.5.1.4]	Metabolism; Carbohydrate metabolism; Inositol phosphate metabolism | Metabolism; Biosynthesis of other secondary metabolites; Streptomycin biosynthesis
K01866	117.474	135.64	-0.331671	0.32456	YARS, tyrS	tyrosyl-tRNA synthetase [EC:6.1.1.1]	Genetic Information Processing; Translation; Aminoacyl-tRNA biosynthesis | Brite Hierarchies; Protein families: metabolism; Amino acid related enzymes | Brite Hierarchies; Protein families: genetic information processing; Transfer RNA biogenesis | Brite Hierarchies; Protein families: genetic information processing; Mitochondrial biogenesis
K01867	339.517	251.606	-1.09694	0.00429382	WARS, trpS	tryptophanyl-tRNA synthetase [EC:6.1.1.2]	Genetic Information Processing; Translation; Aminoacyl-tRNA biosynthesis | Brite Hierarchies; Protein families: metabolism; Amino acid related enzymes | Brite Hierarchies; Protein families: genetic information processing; Transfer RNA biogenesis
K01868	83.6759	81.7233	-0.611905	0.0826162	TARS, thrS	threonyl-tRNA synthetase [EC:6.1.1.3]	Genetic Information Processing; Translation; Aminoacyl-tRNA biosynthesis | Brite Hierarchies; Protein families: metabolism; Amino acid related enzymes | Brite Hierarchies; Protein families: genetic information processing; Transfer RNA biogenesis
K01869	270.038	130.86	-1.52731	4.78153e-06	LARS, leuS	leucyl-tRNA synthetase [EC:6.1.1.4]	Genetic Information Processing; Translation; Aminoacyl-tRNA biosynthesis | Brite Hierarchies; Protein families: metabolism; Amino acid related enzymes | Brite Hierarchies; Protein families: genetic information processing; Transfer RNA biogenesis | Brite Hierarchies; Protein families: genetic information processing; Mitochondrial biogenesis
K01870	98.0702	85.2182	-0.799662	0.0183543	IARS, ileS	isoleucyl-tRNA synthetase [EC:6.1.1.5]	Genetic Information Processing; Translation; Aminoacyl-tRNA biosynthesis | Brite Hierarchies; Protein families: metabolism; Amino acid related enzymes | Brite Hierarchies; Protein families: genetic information processing; Transfer RNA biogenesis
K01872	131.643	159.83	-0.362044	0.29178	AARS, alaS	alanyl-tRNA synthetase [EC:6.1.1.7]	Genetic Information Processing; Translation; Aminoacyl-tRNA biosynthesis | Brite Hierarchies; Protein families: metabolism; Amino acid related enzymes | Brite Hierarchies; Protein families: genetic information processing; Transfer RNA biogenesis
K01873	43.5941	44.513	-0.535226	0.137305	VARS, valS	valyl-tRNA synthetase [EC:6.1.1.9]	Genetic Information Processing; Translation; Aminoacyl-tRNA biosynthesis | Brite Hierarchies; Protein families: metabolism; Amino acid related enzymes | Brite Hierarchies; Protein families: genetic information processing; Transfer RNA biogenesis
K01874	119.478	92.3522	-1.44728	5.42159e-05	MARS, metG	methionyl-tRNA synthetase [EC:6.1.1.10]	Metabolism; Metabolism of other amino acids; Selenocompound metabolism | Genetic Information Processing; Translation; Aminoacyl-tRNA biosynthesis | Brite Hierarchies; Protein families: metabolism; Amino acid related enzymes | Brite Hierarchies; Protein families: genetic information processing; Transfer RNA biogenesis
K01875	106.561	140.264	-0.367834	0.311891	SARS, serS	seryl-tRNA synthetase [EC:6.1.1.11]	Genetic Information Processing; Translation; Aminoacyl-tRNA biosynthesis | Brite Hierarchies; Protein families: metabolism; Amino acid related enzymes | Brite Hierarchies; Protein families: genetic information processing; Transfer RNA biogenesis
K01876	92.1224	95.796	-0.555036	0.0893899	aspS	aspartyl-tRNA synthetase [EC:6.1.1.12]	Genetic Information Processing; Translation; Aminoacyl-tRNA biosynthesis | Brite Hierarchies; Protein families: metabolism; Amino acid related enzymes | Brite Hierarchies; Protein families: genetic information processing; Transfer RNA biogenesis | Brite Hierarchies; Protein families: genetic information processing; Mitochondrial biogenesis
K01878	0.117055	0.925947	2.32048	0.145704	glyQ	glycyl-tRNA synthetase alpha chain [EC:6.1.1.14]	Genetic Information Processing; Translation; Aminoacyl-tRNA biosynthesis | Brite Hierarchies; Protein families: metabolism; Amino acid related enzymes | Brite Hierarchies; Protein families: genetic information processing; Transfer RNA biogenesis
K01879	0.164203	0.772875	1.477	0.203366	glyS	glycyl-tRNA synthetase beta chain [EC:6.1.1.14]	Genetic Information Processing; Translation; Aminoacyl-tRNA biosynthesis | Brite Hierarchies; Protein families: metabolism; Amino acid related enzymes | Brite Hierarchies; Protein families: genetic information processing; Transfer RNA biogenesis
K01880	298.892	237.989	-0.800208	0.0310158	GARS, glyS1	glycyl-tRNA synthetase [EC:6.1.1.14]	Genetic Information Processing; Translation; Aminoacyl-tRNA biosynthesis | Brite Hierarchies; Protein families: metabolism; Amino acid related enzymes | Brite Hierarchies; Protein families: genetic information processing; Transfer RNA biogenesis | Brite Hierarchies; Protein families: genetic information processing; Mitochondrial biogenesis
K01881	129.172	127.345	-0.843455	0.0179991	PARS, proS	prolyl-tRNA synthetase [EC:6.1.1.15]	Genetic Information Processing; Translation; Aminoacyl-tRNA biosynthesis | Brite Hierarchies; Protein families: metabolism; Amino acid related enzymes | Brite Hierarchies; Protein families: genetic information processing; Transfer RNA biogenesis
K01883	66.5779	83.8241	-0.375926	0.2715	CARS, cysS	cysteinyl-tRNA synthetase [EC:6.1.1.16]	Genetic Information Processing; Translation; Aminoacyl-tRNA biosynthesis | Brite Hierarchies; Protein families: metabolism; Amino acid related enzymes | Brite Hierarchies; Protein families: genetic information processing; Transfer RNA biogenesis
K01885	14.0588	45.8557	1.39156	0.00469811	EARS, gltX	glutamyl-tRNA synthetase [EC:6.1.1.17]	Metabolism; Metabolism of cofactors and vitamins; Porphyrin and chlorophyll metabolism | Genetic Information Processing; Translation; Aminoacyl-tRNA biosynthesis | Brite Hierarchies; Protein families: metabolism; Amino acid related enzymes | Brite Hierarchies; Protein families: genetic information processing; Transfer RNA biogenesis | Brite Hierarchies; Protein families: signaling and cellular pr…
K01886	0.122506	0.100498	-0.861412	0.759275	QARS, glnS	glutaminyl-tRNA synthetase [EC:6.1.1.18]	Genetic Information Processing; Translation; Aminoacyl-tRNA biosynthesis | Brite Hierarchies; Protein families: metabolism; Amino acid related enzymes | Brite Hierarchies; Protein families: genetic information processing; Transfer RNA biogenesis
K01887	223.959	103.426	-1.74119	6.45905e-06	RARS, argS	arginyl-tRNA synthetase [EC:6.1.1.19]	Genetic Information Processing; Translation; Aminoacyl-tRNA biosynthesis | Brite Hierarchies; Protein families: metabolism; Amino acid related enzymes | Brite Hierarchies; Protein families: genetic information processing; Transfer RNA biogenesis | Brite Hierarchies; Protein families: genetic information processing; Mitochondrial biogenesis
K01889	33.3737	44.0988	-0.201378	0.629692	FARSA, pheS	phenylalanyl-tRNA synthetase alpha chain [EC:6.1.1.20]	Genetic Information Processing; Translation; Aminoacyl-tRNA biosynthesis | Brite Hierarchies; Protein families: metabolism; Amino acid related enzymes | Brite Hierarchies; Protein families: genetic information processing; Transfer RNA biogenesis
K01890	88.3716	107.237	-0.311723	0.362839	FARSB, pheT	phenylalanyl-tRNA synthetase beta chain [EC:6.1.1.20]	Genetic Information Processing; Translation; Aminoacyl-tRNA biosynthesis | Brite Hierarchies; Protein families: metabolism; Amino acid related enzymes | Brite Hierarchies; Protein families: genetic information processing; Transfer RNA biogenesis
K01892	37.7343	53.8624	-0.219118	0.562139	HARS, hisS	histidyl-tRNA synthetase [EC:6.1.1.21]	Genetic Information Processing; Translation; Aminoacyl-tRNA biosynthesis | Brite Hierarchies; Protein families: metabolism; Amino acid related enzymes | Brite Hierarchies; Protein families: genetic information processing; Transfer RNA biogenesis
K01893	209.718	89.6611	-1.79849	5.78825e-06	NARS, asnS	asparaginyl-tRNA synthetase [EC:6.1.1.22]	Genetic Information Processing; Translation; Aminoacyl-tRNA biosynthesis | Brite Hierarchies; Protein families: metabolism; Amino acid related enzymes | Brite Hierarchies; Protein families: genetic information processing; Transfer RNA biogenesis
K01894	0.0583619	0.272901	1.73761	NA	gluQ	glutamyl-Q tRNA(Asp) synthetase [EC:6.1.1.-]	Brite Hierarchies; Protein families: metabolism; Amino acid related enzymes | Brite Hierarchies; Protein families: genetic information processing; Transfer RNA biogenesis
K01895	573.812	354.237	-1.38657	0.00014962	ACSS, acs	acetyl-CoA synthetase [EC:6.2.1.1]	Metabolism; Carbohydrate metabolism; Glycolysis / Gluconeogenesis | Metabolism; Carbohydrate metabolism; Pyruvate metabolism | Metabolism; Carbohydrate metabolism; Glyoxylate and dicarboxylate metabolism | Metabolism; Carbohydrate metabolism; Propanoate metabolism | Metabolism; Energy metabolism; Carbon fixation pathways in prokaryotes | Metabolism; Energy metabolism; Methane metabolism | Brite H…
K01897	477.696	339.26	-1.07867	0.0016666	ACSL, fadD	long-chain acyl-CoA synthetase [EC:6.2.1.3]	Metabolism; Lipid metabolism; Fatty acid biosynthesis | Metabolism; Lipid metabolism; Fatty acid degradation | Cellular Processes; Transport and catabolism; Peroxisome | Cellular Processes; Cell growth and death; Ferroptosis | Cellular Processes; Cellular community - prokaryotes; Quorum sensing | Organismal Systems; Endocrine system; Adipocytokine signaling pathway | Organismal Systems; Endocrine…
K01902	675.084	259.198	-1.93675	5.88607e-08	sucD	succinyl-CoA synthetase alpha subunit [EC:6.2.1.5]	Metabolism; Carbohydrate metabolism; Citrate cycle (TCA cycle) | Metabolism; Carbohydrate metabolism; Propanoate metabolism | Metabolism; Carbohydrate metabolism; C5-Branched dibasic acid metabolism | Metabolism; Energy metabolism; Carbon fixation pathways in prokaryotes
K01903	194.872	171.021	-0.838393	0.018033	sucC	succinyl-CoA synthetase beta subunit [EC:6.2.1.5]	Metabolism; Carbohydrate metabolism; Citrate cycle (TCA cycle) | Metabolism; Carbohydrate metabolism; Propanoate metabolism | Metabolism; Carbohydrate metabolism; C5-Branched dibasic acid metabolism | Metabolism; Energy metabolism; Carbon fixation pathways in prokaryotes
K01904	9.22272	76.8203	2.37203	6.34212e-07	4CL	4-coumarate--CoA ligase [EC:6.2.1.12]	Metabolism; Amino acid metabolism; Phenylalanine metabolism | Metabolism; Metabolism of cofactors and vitamins; Ubiquinone and other terpenoid-quinone biosynthesis | Metabolism; Biosynthesis of other secondary metabolites; Phenylpropanoid biosynthesis
K01905	4.3884	20.9253	1.79763	0.000438593	acdA	acetate---CoA ligase (ADP-forming) subunit alpha [EC:6.2.1.13]	Metabolism; Carbohydrate metabolism; Glycolysis / Gluconeogenesis | Metabolism; Carbohydrate metabolism; Pyruvate metabolism | Metabolism; Carbohydrate metabolism; Propanoate metabolism | Brite Hierarchies; Protein families: metabolism; Lipid biosynthesis proteins
K01906	0.436991	0.0958519	-2.41263	0.276208	bioW	6-carboxyhexanoate--CoA ligase [EC:6.2.1.14]	Metabolism; Metabolism of cofactors and vitamins; Biotin metabolism
K01907	3.48428	46.9627	2.96264	6.01145e-11	AACS, acsA	acetoacetyl-CoA synthetase [EC:6.2.1.16]	Metabolism; Carbohydrate metabolism; Butanoate metabolism | Metabolism; Amino acid metabolism; Valine, leucine and isoleucine degradation | Brite Hierarchies; Protein families: metabolism; Lipid biosynthesis proteins
K01908	3.92925	20.1868	1.84366	0.000284379	prpE	propionyl-CoA synthetase [EC:6.2.1.17]	Metabolism; Carbohydrate metabolism; Propanoate metabolism | Brite Hierarchies; Protein families: metabolism; Lipid biosynthesis proteins
K01910	0.285929	2.14302	2.16358	0.0754119	citC	[citrate (pro-3S)-lyase] ligase [EC:6.2.1.22]	Environmental Information Processing; Signal transduction; Two-component system
K01911	33.8343	48.9195	-0.0556686	0.895586	menE	O-succinylbenzoic acid---CoA ligase [EC:6.2.1.26]	Metabolism; Metabolism of cofactors and vitamins; Ubiquinone and other terpenoid-quinone biosynthesis
K01912	41.5288	72.3922	0.297911	0.457513	paaK	phenylacetate-CoA ligase [EC:6.2.1.30]	Metabolism; Amino acid metabolism; Phenylalanine metabolism | Cellular Processes; Cellular community - prokaryotes; Biofilm formation - Vibrio cholerae
K01915	1242.86	613.127	-1.6433	1.95344e-06	glnA, GLUL	glutamine synthetase [EC:6.3.1.2]	Metabolism; Carbohydrate metabolism; Glyoxylate and dicarboxylate metabolism | Metabolism; Energy metabolism; Nitrogen metabolism | Metabolism; Amino acid metabolism; Alanine, aspartate and glutamate metabolism | Metabolism; Amino acid metabolism; Arginine biosynthesis | Environmental Information Processing; Signal transduction; Two-component system | Cellular Processes; Cell growth and death; Ne…
K01916	168.547	96.1639	-1.45621	1.27467e-05	nadE	NAD+ synthase [EC:6.3.1.5]	Metabolism; Metabolism of cofactors and vitamins; Nicotinate and nicotinamide metabolism
K01918	129.277	55.3141	-1.67477	2.35075e-06	panC	pantoate--beta-alanine ligase [EC:6.3.2.1]	Metabolism; Metabolism of other amino acids; beta-Alanine metabolism | Metabolism; Metabolism of cofactors and vitamins; Pantothenate and CoA biosynthesis
K01919	0.774003	5.32148	2.16032	0.00711701	gshA	glutamate--cysteine ligase [EC:6.3.2.2]	Metabolism; Amino acid metabolism; Cysteine and methionine metabolism | Metabolism; Metabolism of other amino acids; Glutathione metabolism
K01920	0.10123	0.139209	0.573301	NA	gshB	glutathione synthase [EC:6.3.2.3]	Metabolism; Amino acid metabolism; Cysteine and methionine metabolism | Metabolism; Metabolism of other amino acids; Glutathione metabolism
K01921	119.71	95.6499	-1.02168	0.00314777	ddl	D-alanine-D-alanine ligase [EC:6.3.2.4]	Metabolism; Metabolism of other amino acids; D-Alanine metabolism | Metabolism; Glycan biosynthesis and metabolism; Peptidoglycan biosynthesis | Human Diseases; Drug resistance: Antimicrobial; Vancomycin resistance | Brite Hierarchies; Protein families: metabolism; Peptidoglycan biosynthesis and degradation proteins
K01923	36.1046	36.8158	-0.689459	0.0789612	purC	phosphoribosylaminoimidazole-succinocarboxamide synthase [EC:6.3.2.6]	Metabolism; Nucleotide metabolism; Purine metabolism
K01924	155.969	129.491	-1.05989	0.00331361	murC	UDP-N-acetylmuramate--alanine ligase [EC:6.3.2.8]	Metabolism; Metabolism of other amino acids; D-Glutamine and D-glutamate metabolism | Metabolism; Glycan biosynthesis and metabolism; Peptidoglycan biosynthesis | Brite Hierarchies; Protein families: metabolism; Peptidoglycan biosynthesis and degradation proteins
K01925	79.2123	78.0018	-0.755608	0.0364354	murD	UDP-N-acetylmuramoylalanine--D-glutamate ligase [EC:6.3.2.9]	Metabolism; Metabolism of other amino acids; D-Glutamine and D-glutamate metabolism | Metabolism; Glycan biosynthesis and metabolism; Peptidoglycan biosynthesis | Brite Hierarchies; Protein families: metabolism; Peptidoglycan biosynthesis and degradation proteins
K01926	64.9869	50.7042	-0.998158	0.00944409	rex	redox-sensing transcriptional repressor	Brite Hierarchies; Protein families: genetic information processing; Transcription factors
K01928	64.9973	74.5136	-0.536405	0.120681	murE	UDP-N-acetylmuramoyl-L-alanyl-D-glutamate--2,6-diaminopimelate ligase [EC:6.3.2.13]	Metabolism; Amino acid metabolism; Lysine biosynthesis | Metabolism; Glycan biosynthesis and metabolism; Peptidoglycan biosynthesis | Brite Hierarchies; Protein families: metabolism; Peptidoglycan biosynthesis and degradation proteins
K01929	143.778	78.5608	-1.51062	2.11754e-05	murF	UDP-N-acetylmuramoyl-tripeptide--D-alanyl-D-alanine ligase [EC:6.3.2.10]	Metabolism; Amino acid metabolism; Lysine biosynthesis | Metabolism; Glycan biosynthesis and metabolism; Peptidoglycan biosynthesis | Human Diseases; Drug resistance: Antimicrobial; Vancomycin resistance | Brite Hierarchies; Protein families: metabolism; Peptidoglycan biosynthesis and degradation proteins
K01932	10.8343	2.39317	-2.7545	5.53414e-05	capB, pgsB	gamma-polyglutamate synthase [EC:6.3.2.-]	Not Included in Pathway or Brite; Unclassified: metabolism; Enzymes with EC numbers
K01933	58.0345	82.4887	-0.232069	0.548924	purM	phosphoribosylformylglycinamidine cyclo-ligase [EC:6.3.3.1]	Metabolism; Nucleotide metabolism; Purine metabolism
K01934	87.9739	78.7734	-0.874819	0.0379272	MTHFS	5-formyltetrahydrofolate cyclo-ligase [EC:6.3.3.2]	Metabolism; Metabolism of cofactors and vitamins; One carbon pool by folate
K01935	13.8617	18.9638	0.00459646	0.99439	bioD	dethiobiotin synthetase [EC:6.3.3.3]	Metabolism; Metabolism of cofactors and vitamins; Biotin metabolism
K01937	75.945	118.315	0.144277	0.702886	pyrG, CTPS	CTP synthase [EC:6.3.4.2]	Metabolism; Nucleotide metabolism; Pyrimidine metabolism
K01938	135.043	89.6856	-1.11617	0.00519135	fhs	formate--tetrahydrofolate ligase [EC:6.3.4.3]	Metabolism; Energy metabolism; Carbon fixation pathways in prokaryotes | Metabolism; Metabolism of cofactors and vitamins; One carbon pool by folate
K01939	128.237	114.668	-0.659098	0.129393	purA, ADSS	adenylosuccinate synthase [EC:6.3.4.4]	Metabolism; Nucleotide metabolism; Purine metabolism | Metabolism; Amino acid metabolism; Alanine, aspartate and glutamate metabolism
K01940	57.4706	88.101	0.0642242	0.874587	argG, ASS1	argininosuccinate synthase [EC:6.3.4.5]	Metabolism; Amino acid metabolism; Alanine, aspartate and glutamate metabolism | Metabolism; Amino acid metabolism; Arginine biosynthesis | Human Diseases; Cardiovascular diseases; Fluid shear stress and atherosclerosis | Brite Hierarchies; Protein families: signaling and cellular processes; Exosome
K01941	0.0896756	1.0401	2.22158	0.170582		urea carboxylase [EC:6.3.4.6]	Metabolism; Amino acid metabolism; Arginine biosynthesis | Metabolism; Xenobiotics biodegradation and metabolism; Atrazine degradation
K01945	61.9044	85.3549	-0.122529	0.750294	purD	phosphoribosylamine---glycine ligase [EC:6.3.4.13]	Metabolism; Nucleotide metabolism; Purine metabolism
K01950	2.50798	12.8472	2.0303	0.000253374	NADSYN1, QNS1, nadE	NAD+ synthase (glutamine-hydrolysing) [EC:6.3.5.1]	Metabolism; Metabolism of cofactors and vitamins; Nicotinate and nicotinamide metabolism
K01951	667.532	377.785	-1.46692	1.04193e-05	guaA, GMPS	GMP synthase (glutamine-hydrolysing) [EC:6.3.5.2]	Metabolism; Nucleotide metabolism; Purine metabolism | Metabolism; Xenobiotics biodegradation and metabolism; Drug metabolism - other enzymes | Brite Hierarchies; Protein families: metabolism; Peptidases
K01952	167.128	246.78	-0.212577	0.541007	purL, PFAS	phosphoribosylformylglycinamidine synthase [EC:6.3.5.3]	Metabolism; Nucleotide metabolism; Purine metabolism
K01953	5.43155	26.9701	1.78523	9.1367e-05	asnB, ASNS	asparagine synthase (glutamine-hydrolysing) [EC:6.3.5.4]	Metabolism; Amino acid metabolism; Alanine, aspartate and glutamate metabolism | Brite Hierarchies; Protein families: metabolism; Peptidases
K01955	70.2764	52.4008	-0.975613	0.00256007	carB, CPA2	carbamoyl-phosphate synthase large subunit [EC:6.3.5.5]	Metabolism; Nucleotide metabolism; Pyrimidine metabolism | Metabolism; Amino acid metabolism; Alanine, aspartate and glutamate metabolism
K01956	28.9349	31.8665	-0.488534	0.189997	carA, CPA1	carbamoyl-phosphate synthase small subunit [EC:6.3.5.5]	Metabolism; Nucleotide metabolism; Pyrimidine metabolism | Metabolism; Amino acid metabolism; Alanine, aspartate and glutamate metabolism
K01958	340.922	152.317	-1.98386	6.7984e-09	PC, pyc	pyruvate carboxylase [EC:6.4.1.1]	Metabolism; Carbohydrate metabolism; Citrate cycle (TCA cycle) | Metabolism; Carbohydrate metabolism; Pyruvate metabolism | Metabolism; Energy metabolism; Carbon fixation pathways in prokaryotes
K01959	0.0408096	0.0231681	NA	NA	pycA	pyruvate carboxylase subunit A [EC:6.4.1.1]	Metabolism; Carbohydrate metabolism; Citrate cycle (TCA cycle) | Metabolism; Carbohydrate metabolism; Pyruvate metabolism | Metabolism; Energy metabolism; Carbon fixation pathways in prokaryotes
K01960	0.0198719	0	NA	NA	pycB	pyruvate carboxylase subunit B [EC:6.4.1.1]	Metabolism; Carbohydrate metabolism; Citrate cycle (TCA cycle) | Metabolism; Carbohydrate metabolism; Pyruvate metabolism | Metabolism; Energy metabolism; Carbon fixation pathways in prokaryotes
K01961	72.0778	33.5089	-2.02453	3.04709e-06	accC	acetyl-CoA carboxylase, biotin carboxylase subunit [EC:6.4.1.2 6.3.4.14]	Metabolism; Carbohydrate metabolism; Pyruvate metabolism | Metabolism; Carbohydrate metabolism; Propanoate metabolism | Metabolism; Energy metabolism; Carbon fixation pathways in prokaryotes | Metabolism; Lipid metabolism; Fatty acid biosynthesis
K01962	160.222	77.8926	-1.55916	0.000112734	accA	acetyl-CoA carboxylase carboxyl transferase subunit alpha [EC:6.4.1.2 2.1.3.15]	Metabolism; Carbohydrate metabolism; Pyruvate metabolism | Metabolism; Carbohydrate metabolism; Propanoate metabolism | Metabolism; Energy metabolism; Carbon fixation pathways in prokaryotes | Metabolism; Lipid metabolism; Fatty acid biosynthesis
K01963	74.3899	31.7783	-1.73667	2.30419e-05	accD	acetyl-CoA carboxylase carboxyl transferase subunit beta [EC:6.4.1.2 2.1.3.15]	Metabolism; Carbohydrate metabolism; Pyruvate metabolism | Metabolism; Carbohydrate metabolism; Propanoate metabolism | Metabolism; Energy metabolism; Carbon fixation pathways in prokaryotes | Metabolism; Lipid metabolism; Fatty acid biosynthesis
K01965	0	0.193851	3.92867	NA	PCCA, pccA	propionyl-CoA carboxylase alpha chain [EC:6.4.1.3]	Metabolism; Carbohydrate metabolism; Glyoxylate and dicarboxylate metabolism | Metabolism; Carbohydrate metabolism; Propanoate metabolism | Metabolism; Amino acid metabolism; Valine, leucine and isoleucine degradation
K01966	52.4213	113.102	0.555436	0.262535	PCCB, pccB	propionyl-CoA carboxylase beta chain [EC:6.4.1.3 2.1.3.15]	Metabolism; Carbohydrate metabolism; Glyoxylate and dicarboxylate metabolism | Metabolism; Carbohydrate metabolism; Propanoate metabolism | Metabolism; Amino acid metabolism; Valine, leucine and isoleucine degradation
K01968	0.403064	0.182371	-1.70738	0.295908	A	3-methylcrotonyl-CoA carboxylase alpha subunit [EC:6.4.1.4]	Metabolism; Amino acid metabolism; Valine, leucine and isoleucine degradation
K01969	16.2974	55.3643	0.998817	0.0267019	B	3-methylcrotonyl-CoA carboxylase beta subunit [EC:6.4.1.4]	Metabolism; Amino acid metabolism; Valine, leucine and isoleucine degradation
K01971	2.73896	23.7517	2.88052	2.15098e-09	ligD	bifunctional non-homologous end joining protein LigD [EC:6.5.1.1]	Genetic Information Processing; Replication and repair; Non-homologous end-joining | Brite Hierarchies; Protein families: genetic information processing; DNA repair and recombination proteins
K01972	37.2274	54.401	0.0556031	0.891764	ligA, ligB	DNA ligase (NAD+) [EC:6.5.1.2]	Genetic Information Processing; Replication and repair; DNA replication | Genetic Information Processing; Replication and repair; Base excision repair | Genetic Information Processing; Replication and repair; Nucleotide excision repair | Genetic Information Processing; Replication and repair; Mismatch repair | Brite Hierarchies; Protein families: genetic information processing; DNA replication pr…
K01975	0	1.13598	5.27903	0.0156234	thpR	RNA 2',3'-cyclic 3'-phosphodiesterase [EC:3.1.4.58]	Brite Hierarchies; Protein families: genetic information processing; Transfer RNA biogenesis
K01989	7.88658	133.04	3.30206	3.66559e-17	ABC.X4.S	putative ABC transport system substrate-binding protein	Brite Hierarchies; Protein families: signaling and cellular processes; Transporters
K01990	997.106	2099.47	0.4053	0.222434	ABC-2.A	ABC-2 type transport system ATP-binding protein	Brite Hierarchies; Protein families: signaling and cellular processes; Transporters
K01991	0.330358	0.701996	-0.617658	0.768104	wza, gfcE	polysaccharide biosynthesis/export protein	Cellular Processes; Cellular community - prokaryotes; Biofilm formation - Escherichia coli | Brite Hierarchies; Protein families: signaling and cellular processes; Transporters
K01992	790.466	1484.16	0.246813	0.496988	ABC-2.P	ABC-2 type transport system permease protein	Brite Hierarchies; Protein families: signaling and cellular processes; Transporters
K01995	0.442793	11.8528	4.07283	3.08137e-08	livG	branched-chain amino acid transport system ATP-binding protein	Environmental Information Processing; Membrane transport; ABC transporters | Cellular Processes; Cellular community - prokaryotes; Quorum sensing | Brite Hierarchies; Protein families: signaling and cellular processes; Transporters
K01996	1.03478	13.2298	3.09477	2.74104e-06	livF	branched-chain amino acid transport system ATP-binding protein	Environmental Information Processing; Membrane transport; ABC transporters | Cellular Processes; Cellular community - prokaryotes; Quorum sensing | Brite Hierarchies; Protein families: signaling and cellular processes; Transporters
K01997	0.634342	7.50892	3.15189	6.85438e-05	livH	branched-chain amino acid transport system permease protein	Environmental Information Processing; Membrane transport; ABC transporters | Cellular Processes; Cellular community - prokaryotes; Quorum sensing | Brite Hierarchies; Protein families: signaling and cellular processes; Transporters
K01998	0.434225	5.59986	3.32712	8.07071e-05	livM	branched-chain amino acid transport system permease protein	Environmental Information Processing; Membrane transport; ABC transporters | Cellular Processes; Cellular community - prokaryotes; Quorum sensing | Brite Hierarchies; Protein families: signaling and cellular processes; Transporters
K01999	1.46687	23.1356	3.12836	1.31138e-07	livK	branched-chain amino acid transport system substrate-binding protein	Environmental Information Processing; Membrane transport; ABC transporters | Cellular Processes; Cellular community - prokaryotes; Quorum sensing | Brite Hierarchies; Protein families: signaling and cellular processes; Transporters
K02000	23.1817	204.51	2.49384	1.88902e-08	proV	glycine betaine/proline transport system ATP-binding protein [EC:3.6.3.32]	Environmental Information Processing; Membrane transport; ABC transporters | Brite Hierarchies; Protein families: signaling and cellular processes; Transporters
K02001	14.6432	131.712	2.6555	5.44584e-09	proW	glycine betaine/proline transport system permease protein	Environmental Information Processing; Membrane transport; ABC transporters | Brite Hierarchies; Protein families: signaling and cellular processes; Transporters
K02002	45.5003	311.291	2.38159	5.50165e-07	proX	glycine betaine/proline transport system substrate-binding protein	Environmental Information Processing; Membrane transport; ABC transporters | Brite Hierarchies; Protein families: signaling and cellular processes; Transporters
K02003	184.064	477.487	0.752564	0.0182272	ABC.CD.A	putative ABC transport system ATP-binding protein	Brite Hierarchies; Protein families: signaling and cellular processes; Transporters
K02004	75.3981	343.437	1.4565	4.06226e-05	ABC.CD.P	putative ABC transport system permease protein	Brite Hierarchies; Protein families: signaling and cellular processes; Transporters
K02005	3.14201	2.31643	-0.874642	0.188665	ABC.CD.TX	HlyD family secretion protein	Not Included in Pathway or Brite; Unclassified: signaling and cellular processes; Structural proteins
K02006	0	0.0157833	NA	NA	cbiO	cobalt/nickel transport system ATP-binding protein	Environmental Information Processing; Membrane transport; ABC transporters | Brite Hierarchies; Protein families: signaling and cellular processes; Transporters
K02010	0.953407	16.2288	3.53962	3.82162e-09	afuC, fbpC	iron(III) transport system ATP-binding protein [EC:3.6.3.30]	Environmental Information Processing; Membrane transport; ABC transporters | Brite Hierarchies; Protein families: signaling and cellular processes; Transporters
K02011	0.797379	10.2549	3.22023	8.22792e-10	afuB, fbpB	iron(III) transport system permease protein	Environmental Information Processing; Membrane transport; ABC transporters | Brite Hierarchies; Protein families: signaling and cellular processes; Transporters
K02012	7.29203	19.0015	1.00513	0.0808419	afuA, fbpA	iron(III) transport system substrate-binding protein	Environmental Information Processing; Membrane transport; ABC transporters | Brite Hierarchies; Protein families: signaling and cellular processes; Transporters
K02013	629.274	1095.52	0.189084	0.600616	ABC.FEV.A	iron complex transport system ATP-binding protein [EC:3.6.3.34]	Environmental Information Processing; Membrane transport; ABC transporters | Brite Hierarchies; Protein families: signaling and cellular processes; Transporters
K02014	3.23674	3.36871	-0.509642	0.450395	TC.FEV.OM	iron complex outermembrane recepter protein	Brite Hierarchies; Protein families: signaling and cellular processes; Transporters
K02015	1210.33	1422.58	-0.420584	0.209719	ABC.FEV.P	iron complex transport system permease protein	Environmental Information Processing; Membrane transport; ABC transporters | Brite Hierarchies; Protein families: signaling and cellular processes; Transporters
K02016	3936.01	5563.41	-0.153099	0.674313	ABC.FEV.S	iron complex transport system substrate-binding protein	Environmental Information Processing; Membrane transport; ABC transporters | Brite Hierarchies; Protein families: signaling and cellular processes; Transporters
K02017	15.3178	63.4753	1.5152	2.64402e-05	modC	molybdate transport system ATP-binding protein [EC:3.6.3.29]	Environmental Information Processing; Membrane transport; ABC transporters | Brite Hierarchies; Protein families: signaling and cellular processes; Transporters
K02018	7.95691	17.3891	0.513387	0.24893	modB	molybdate transport system permease protein	Environmental Information Processing; Membrane transport; ABC transporters | Brite Hierarchies; Protein families: signaling and cellular processes; Transporters
K02019	3.97373	23.3019	2.03212	0.000971245	modE	molybdate transport system regulatory protein	Brite Hierarchies; Protein families: genetic information processing; Transcription factors
K02020	9.67387	21.1317	0.528409	0.235882	modA	molybdate transport system substrate-binding protein	Environmental Information Processing; Membrane transport; ABC transporters | Brite Hierarchies; Protein families: signaling and cellular processes; Transporters
K02021	50.9713	170.879	1.12871	0.0214992	ABC.MR	putative ABC transport system ATP-binding protein	Brite Hierarchies; Protein families: signaling and cellular processes; Transporters
K02022	0.0878867	0.0876617	-0.52424	0.884474	ABC.MR.TX	HlyD family secretion protein	Not Included in Pathway or Brite; Unclassified: signaling and cellular processes; Structural proteins
K02024	0.0130745	0	NA	NA	lamB	maltoporin	Brite Hierarchies; Protein families: signaling and cellular processes; Transporters
K02025	4.69097	25.2993	1.82207	0.000125539	ABC.MS.P	multiple sugar transport system permease protein	Brite Hierarchies; Protein families: signaling and cellular processes; Transporters
K02026	3.78706	18.7112	1.87889	6.21926e-05	ABC.MS.P1	multiple sugar transport system permease protein	Brite Hierarchies; Protein families: signaling and cellular processes; Transporters
K02027	18.512	89.5225	1.67081	0.00119654	ABC.MS.S	multiple sugar transport system substrate-binding protein	Brite Hierarchies; Protein families: signaling and cellular processes; Transporters
K02028	28.8937	108.542	1.26473	0.000476584	ABC.PA.A	polar amino acid transport system ATP-binding protein [EC:7.4.2.1]	Brite Hierarchies; Protein families: signaling and cellular processes; Transporters
K02029	15.0458	135.978	2.64039	5.93213e-10	ABC.PA.P	polar amino acid transport system permease protein	Brite Hierarchies; Protein families: signaling and cellular processes; Transporters
K02030	41.2457	504.617	2.9882	5.36951e-09	ABC.PA.S	polar amino acid transport system substrate-binding protein	Brite Hierarchies; Protein families: signaling and cellular processes; Transporters
K02031	47.5097	103.562	0.601402	0.0880976	ABC.PE.A	peptide/nickel transport system ATP-binding protein	Cellular Processes; Cellular community - prokaryotes; Quorum sensing | Brite Hierarchies; Protein families: signaling and cellular processes; Transporters
K02032	50.5784	103.573	0.563685	0.114771	ABC.PE.A1	peptide/nickel transport system ATP-binding protein	Cellular Processes; Cellular community - prokaryotes; Quorum sensing | Brite Hierarchies; Protein families: signaling and cellular processes; Transporters
K02033	28.7712	80.2501	0.99173	0.00796483	ABC.PE.P	peptide/nickel transport system permease protein	Cellular Processes; Cellular community - prokaryotes; Quorum sensing | Brite Hierarchies; Protein families: signaling and cellular processes; Transporters
K02034	28.7216	60.1821	0.553419	0.167284	ABC.PE.P1	peptide/nickel transport system permease protein	Cellular Processes; Cellular community - prokaryotes; Quorum sensing | Brite Hierarchies; Protein families: signaling and cellular processes; Transporters
K02035	90.3464	303.294	1.19393	0.00140804	ABC.PE.S	peptide/nickel transport system substrate-binding protein	Cellular Processes; Cellular community - prokaryotes; Quorum sensing | Brite Hierarchies; Protein families: signaling and cellular processes; Transporters
K02036	161.097	137.031	-0.960772	0.00944409	pstB	phosphate transport system ATP-binding protein [EC:7.3.2.1]	Environmental Information Processing; Membrane transport; ABC transporters | Brite Hierarchies; Protein families: signaling and cellular processes; Transporters
K02037	83.1513	82.7475	-0.701987	0.041492	pstC	phosphate transport system permease protein	Environmental Information Processing; Membrane transport; ABC transporters | Brite Hierarchies; Protein families: signaling and cellular processes; Transporters
K02038	102.469	66.9117	-1.22271	0.00117887	pstA	phosphate transport system permease protein	Environmental Information Processing; Membrane transport; ABC transporters | Brite Hierarchies; Protein families: signaling and cellular processes; Transporters
K02039	105.687	165.952	-0.145727	0.699976	phoU	phosphate transport system protein	Not Included in Pathway or Brite; Unclassified: signaling and cellular processes; Others
K02040	253.307	254.203	-0.529027	0.135713	pstS	phosphate transport system substrate-binding protein	Environmental Information Processing; Membrane transport; ABC transporters | Environmental Information Processing; Signal transduction; Two-component system | Human Diseases; Infectious diseases: Bacterial; Tuberculosis | Brite Hierarchies; Protein families: signaling and cellular processes; Transporters
K02041	0.696612	5.17328	2.4934	0.0116376	phnC	phosphonate transport system ATP-binding protein [EC:7.3.2.2]	Environmental Information Processing; Membrane transport; ABC transporters | Brite Hierarchies; Protein families: signaling and cellular processes; Transporters
K02042	0.98885	5.20276	1.88179	0.0114236	phnE	phosphonate transport system permease protein	Environmental Information Processing; Membrane transport; ABC transporters | Brite Hierarchies; Protein families: signaling and cellular processes; Transporters
K02043	0	0.0935011	NA	NA	phnF	GntR family transcriptional regulator, phosphonate transport system regulatory protein	Brite Hierarchies; Protein families: genetic information processing; Transcription factors
K02044	1.15305	9.53992	2.25015	0.00139464	phnD	phosphonate transport system substrate-binding protein	Environmental Information Processing; Membrane transport; ABC transporters | Brite Hierarchies; Protein families: signaling and cellular processes; Transporters
K02045	1.09288	1.97409	0.103696	0.934867	cysA	sulfate transport system ATP-binding protein [EC:3.6.3.25]	Metabolism; Energy metabolism; Sulfur metabolism | Environmental Information Processing; Membrane transport; ABC transporters | Brite Hierarchies; Protein families: signaling and cellular processes; Transporters
K02046	0.636461	1.06113	-0.229891	0.866319	cysU	sulfate transport system permease protein	Metabolism; Energy metabolism; Sulfur metabolism | Environmental Information Processing; Membrane transport; ABC transporters | Brite Hierarchies; Protein families: signaling and cellular processes; Transporters
K02047	0.627625	0.935029	0.363831	0.789361	cysW	sulfate transport system permease protein	Metabolism; Energy metabolism; Sulfur metabolism | Environmental Information Processing; Membrane transport; ABC transporters | Brite Hierarchies; Protein families: signaling and cellular processes; Transporters
K02048	2.84016	6.59663	0.788628	0.304712	cysP, sbp	sulfate transport system substrate-binding protein	Metabolism; Energy metabolism; Sulfur metabolism | Environmental Information Processing; Membrane transport; ABC transporters | Brite Hierarchies; Protein families: signaling and cellular processes; Transporters
K02049	13.7209	13.3069	-0.698408	0.153238	ABC.SN.A	NitT/TauT family transport system ATP-binding protein	Brite Hierarchies; Protein families: signaling and cellular processes; Transporters
K02050	20.8098	104.573	1.21735	0.000755212	ABC.SN.P	NitT/TauT family transport system permease protein	Brite Hierarchies; Protein families: signaling and cellular processes; Transporters
K02051	29.6835	34.3426	-0.469967	0.314372	ABC.SN.S	NitT/TauT family transport system substrate-binding protein	Brite Hierarchies; Protein families: signaling and cellular processes; Transporters
K02052	0.627346	4.81687	2.45884	0.00129011	ABC.SP.A	putative spermidine/putrescine transport system ATP-binding protein	Cellular Processes; Cellular community - prokaryotes; Quorum sensing | Brite Hierarchies; Protein families: signaling and cellular processes; Transporters
K02053	0.22105	2.28289	2.94611	0.0252062	ABC.SP.P	putative spermidine/putrescine transport system permease protein	Cellular Processes; Cellular community - prokaryotes; Quorum sensing | Brite Hierarchies; Protein families: signaling and cellular processes; Transporters
K02054	0.590318	2.79665	1.61694	0.0862917	ABC.SP.P1	putative spermidine/putrescine transport system permease protein	Cellular Processes; Cellular community - prokaryotes; Quorum sensing | Brite Hierarchies; Protein families: signaling and cellular processes; Transporters
K02055	1.15804	7.69778	2.04484	0.00239316	ABC.SP.S	putative spermidine/putrescine transport system substrate-binding protein	Cellular Processes; Cellular community - prokaryotes; Quorum sensing | Brite Hierarchies; Protein families: signaling and cellular processes; Transporters
K02056	5.4257	34.3518	2.03977	1.12634e-05	ABC.SS.A	simple sugar transport system ATP-binding protein [EC:3.6.3.17]	Brite Hierarchies; Protein families: signaling and cellular processes; Transporters
K02057	3.94671	28.3664	2.24126	7.53488e-06	ABC.SS.P	simple sugar transport system permease protein	Brite Hierarchies; Protein families: signaling and cellular processes; Transporters
K02058	3.38598	43.02	3.08063	2.39541e-11	ABC.SS.S	simple sugar transport system substrate-binding protein	Brite Hierarchies; Protein families: signaling and cellular processes; Transporters
K02062	0.23119	1.41882	1.94693	0.161451	thiQ	thiamine transport system ATP-binding protein	Environmental Information Processing; Membrane transport; ABC transporters | Brite Hierarchies; Protein families: signaling and cellular processes; Transporters
K02063	0.342343	1.2645	1.24918	0.234325	thiP	thiamine transport system permease protein	Environmental Information Processing; Membrane transport; ABC transporters | Brite Hierarchies; Protein families: signaling and cellular processes; Transporters
K02064	2.26748	5.4368	0.819054	0.213518	thiB, tbpA	thiamine transport system substrate-binding protein	Environmental Information Processing; Membrane transport; ABC transporters | Brite Hierarchies; Protein families: signaling and cellular processes; Transporters
K02065	0.265218	0	-4.47064	NA	mlaF, linL, mkl	phospholipid/cholesterol/gamma-HCH transport system ATP-binding protein	Environmental Information Processing; Membrane transport; ABC transporters | Brite Hierarchies; Protein families: signaling and cellular processes; Transporters
K02066	0.195847	0.543329	0.485973	0.860712	mlaE, linK	phospholipid/cholesterol/gamma-HCH transport system permease protein	Environmental Information Processing; Membrane transport; ABC transporters | Brite Hierarchies; Protein families: signaling and cellular processes; Transporters
K02067	0.141425	0.856895	1.96413	0.391333	mlaD, linM	phospholipid/cholesterol/gamma-HCH transport system substrate-binding protein	Environmental Information Processing; Membrane transport; ABC transporters | Brite Hierarchies; Protein families: signaling and cellular processes; Transporters
K02068	9.00947	14.9899	0.029996	0.961025	ABC.X2.A	putative ABC transport system ATP-binding protein	Brite Hierarchies; Protein families: signaling and cellular processes; Transporters
K02069	7.74771	13.3779	-0.01132	0.988075	ABC.X2.P	putative ABC transport system permease protein	Brite Hierarchies; Protein families: signaling and cellular processes; Transporters
K02071	15.1451	19.9781	-0.357058	0.39383	metN	D-methionine transport system ATP-binding protein	Environmental Information Processing; Membrane transport; ABC transporters | Brite Hierarchies; Protein families: signaling and cellular processes; Transporters
K02072	24.8992	20.9064	-1.03745	0.0139089	metI	D-methionine transport system permease protein	Environmental Information Processing; Membrane transport; ABC transporters | Brite Hierarchies; Protein families: signaling and cellular processes; Transporters
K02073	113.216	57.6113	-1.50333	3.97179e-05	metQ	D-methionine transport system substrate-binding protein	Environmental Information Processing; Membrane transport; ABC transporters | Brite Hierarchies; Protein families: signaling and cellular processes; Transporters
K02074	17.4344	44.0448	0.864419	0.0892324	ABC.ZM.A	zinc/manganese transport system ATP-binding protein	Brite Hierarchies; Protein families: signaling and cellular processes; Transporters
K02075	13.4183	27.9505	0.392696	0.492008	ABC.ZM.P	zinc/manganese transport system permease protein	Brite Hierarchies; Protein families: signaling and cellular processes; Transporters
K02076	138.096	100.272	-1.12959	0.0108466	zurR, zur	Fur family transcriptional regulator, zinc uptake regulator	Brite Hierarchies; Protein families: genetic information processing; Transcription factors
K02077	29.5216	36.1764	-0.230865	0.687502	ABC.ZM.S	zinc/manganese transport system substrate-binding protein	Brite Hierarchies; Protein families: signaling and cellular processes; Transporters
K02078	468.523	361.348	-1.02618	0.0139796	acpP	acyl carrier protein	Metabolism; Lipid metabolism; Fatty acid biosynthesis | Metabolism; Biosynthesis of other secondary metabolites; Biosynthesis of secondary metabolites - unclassified
K02081	0.412019	4.73359	2.9032	0.000484632	agaR	DeoR family transcriptional regulator, aga operon transcriptional repressor	Brite Hierarchies; Protein families: genetic information processing; Transcription factors
K02082	0.0865608	0.0928944	-0.563615	NA	agaS	tagatose-6-phosphate ketose/aldose isomerase [EC:5.-.-.-]	Not Included in Pathway or Brite; Unclassified: metabolism; Enzymes with EC numbers
K02086	51.403	26.4278	-1.71416	4.90395e-05	dnaD	DNA replication protein	Not Included in Pathway or Brite; Unclassified: genetic information processing; Replication and repair
K02088	0.106951	0	NA	NA	CDK3	cyclin-dependent kinase 3 [EC:2.7.11.22]	Brite Hierarchies; Protein families: metabolism; Protein kinases
K02099	5.16137	15.9938	1.13831	0.0412963	araC	AraC family transcriptional regulator, arabinose operon regulatory protein	Brite Hierarchies; Protein families: genetic information processing; Transcription factors
K02103	16.222	10.1094	-1.79148	0.00118338	araR	GntR family transcriptional regulator, arabinose operon transcriptional repressor	Brite Hierarchies; Protein families: genetic information processing; Transcription factors
K02106	1.30948	9.61906	2.55198	6.79701e-05	atoE	short-chain fatty acids transporter	Environmental Information Processing; Signal transduction; Two-component system
K02108	242.952	181.086	-1.26702	0.000147175	ATPF0A, atpB	F-type H+-transporting ATPase subunit a	Metabolism; Energy metabolism; Oxidative phosphorylation | Metabolism; Energy metabolism; Photosynthesis | Brite Hierarchies; Protein families: metabolism; Photosynthesis proteins | Brite Hierarchies; Protein families: genetic information processing; Chaperones and folding catalysts
K02109	490.345	434.936	-0.75001	0.0199069	ATPF0B, atpF	F-type H+-transporting ATPase subunit b	Metabolism; Energy metabolism; Oxidative phosphorylation | Metabolism; Energy metabolism; Photosynthesis | Brite Hierarchies; Protein families: metabolism; Photosynthesis proteins
K02110	404.799	194.962	-1.68166	6.06768e-07	ATPF0C, atpE	F-type H+-transporting ATPase subunit c	Metabolism; Energy metabolism; Oxidative phosphorylation | Metabolism; Energy metabolism; Photosynthesis | Brite Hierarchies; Protein families: metabolism; Photosynthesis proteins
K02111	406.897	379.902	-1.07299	0.00071899	ATPF1A, atpA	F-type H+/Na+-transporting ATPase subunit alpha [EC:7.1.2.2 7.2.2.1]	Metabolism; Energy metabolism; Oxidative phosphorylation | Metabolism; Energy metabolism; Photosynthesis | Brite Hierarchies; Protein families: metabolism; Photosynthesis proteins
K02112	707.532	381.374	-1.59948	7.24945e-07	ATPF1B, atpD	F-type H+/Na+-transporting ATPase subunit beta [EC:7.1.2.2 7.2.2.1]	Metabolism; Energy metabolism; Oxidative phosphorylation | Metabolism; Energy metabolism; Photosynthesis | Brite Hierarchies; Protein families: metabolism; Photosynthesis proteins
K02113	420.878	496.438	-0.5457	0.103017	ATPF1D, atpH	F-type H+-transporting ATPase subunit delta	Metabolism; Energy metabolism; Oxidative phosphorylation | Metabolism; Energy metabolism; Photosynthesis | Brite Hierarchies; Protein families: metabolism; Photosynthesis proteins
K02114	916.039	585.468	-1.42874	5.06198e-05	ATPF1E, atpC	F-type H+-transporting ATPase subunit epsilon	Metabolism; Energy metabolism; Oxidative phosphorylation | Metabolism; Energy metabolism; Photosynthesis | Brite Hierarchies; Protein families: metabolism; Photosynthesis proteins
K02115	454.026	297.317	-1.43874	7.01272e-06	ATPF1G, atpG	F-type H+-transporting ATPase subunit gamma	Metabolism; Energy metabolism; Oxidative phosphorylation | Metabolism; Energy metabolism; Photosynthesis | Brite Hierarchies; Protein families: metabolism; Photosynthesis proteins
K02116	31.6782	10.9506	-2.26646	4.16738e-05	atpI	ATP synthase protein I	Brite Hierarchies; Protein families: metabolism; Photosynthesis proteins
K02117	1.06899	15.3285	3.26285	5.95702e-08	ATPVA, ntpA, atpA	V/A-type H+/Na+-transporting ATPase subunit A [EC:7.1.2.2 7.2.2.1]	Metabolism; Energy metabolism; Oxidative phosphorylation
K02118	1.84509	17.9002	2.66747	0.000235997	ATPVB, ntpB, atpB	V/A-type H+/Na+-transporting ATPase subunit B	Metabolism; Energy metabolism; Oxidative phosphorylation
K02119	0.527729	10.1109	3.63127	6.46043e-06	ATPVC, ntpC, atpC	V/A-type H+/Na+-transporting ATPase subunit C	Metabolism; Energy metabolism; Oxidative phosphorylation
K02120	2.19225	36.8742	3.10335	5.91955e-07	ATPVD, ntpD, atpD	V/A-type H+/Na+-transporting ATPase subunit D	Metabolism; Energy metabolism; Oxidative phosphorylation
K02121	1.11357	15.8537	2.98655	0.000287845	ATPVE, ntpE, atpE	V/A-type H+/Na+-transporting ATPase subunit E	Metabolism; Energy metabolism; Oxidative phosphorylation
K02122	0.216805	12.1161	4.57008	5.4259e-05	ATPVF, ntpF, atpF	V/A-type H+/Na+-transporting ATPase subunit F	Metabolism; Energy metabolism; Oxidative phosphorylation
K02123	0.403139	11.7762	3.71217	1.37691e-06	ATPVI, ntpI, atpI	V/A-type H+/Na+-transporting ATPase subunit I	Metabolism; Energy metabolism; Oxidative phosphorylation
K02124	0.446234	6.94779	3.28798	0.00382223	ATPVK, ntpK, atpK	V/A-type H+/Na+-transporting ATPase subunit K	Metabolism; Energy metabolism; Oxidative phosphorylation
K02125	0.33762	10.5657	2.45728	0.00945393	ATPeF08, MTATP8, ATP8	F-type H+-transporting ATPase subunit 8	Metabolism; Energy metabolism; Oxidative phosphorylation | Organismal Systems; Environmental adaptation; Thermogenesis | Human Diseases; Neurodegenerative diseases; Alzheimer disease | Human Diseases; Neurodegenerative diseases; Parkinson disease | Human Diseases; Neurodegenerative diseases; Huntington disease | Brite Hierarchies; Protein families: genetic information processing; Mitochondrial bi…
K02126	13.9416	190.863	2.47233	5.33907e-07	ATPeF0A, MTATP6, ATP6	F-type H+-transporting ATPase subunit a	Metabolism; Energy metabolism; Oxidative phosphorylation | Organismal Systems; Environmental adaptation; Thermogenesis | Human Diseases; Neurodegenerative diseases; Alzheimer disease | Human Diseases; Neurodegenerative diseases; Parkinson disease | Human Diseases; Neurodegenerative diseases; Huntington disease | Brite Hierarchies; Protein families: genetic information processing; Mitochondrial bi…
K02128	9.44196	37.4561	1.56995	0.0160223	ATPeF0C, ATP5G, ATP9	F-type H+-transporting ATPase subunit c	Metabolism; Energy metabolism; Oxidative phosphorylation | Organismal Systems; Environmental adaptation; Thermogenesis | Human Diseases; Neurodegenerative diseases; Alzheimer disease | Human Diseases; Neurodegenerative diseases; Parkinson disease | Human Diseases; Neurodegenerative diseases; Huntington disease
K02160	80.0552	27.2184	-2.2739	1.30961e-05	accB, bccP	acetyl-CoA carboxylase biotin carboxyl carrier protein	Metabolism; Carbohydrate metabolism; Pyruvate metabolism | Metabolism; Carbohydrate metabolism; Propanoate metabolism | Metabolism; Energy metabolism; Carbon fixation pathways in prokaryotes | Metabolism; Lipid metabolism; Fatty acid biosynthesis
K02164	0.0303784	0	NA	NA	norE	nitric oxide reductase NorE protein	Not Included in Pathway or Brite; Unclassified: metabolism; Energy metabolism
K02167	3.21735	13.5452	1.55431	0.00297321	betI	TetR/AcrR family transcriptional regulator, transcriptional repressor of bet genes	Brite Hierarchies; Protein families: genetic information processing; Transcription factors
K02168	76.9227	249.122	1.08453	0.0114354	betT, betS	choline/glycine/proline betaine transport protein	Brite Hierarchies; Protein families: signaling and cellular processes; Transporters
K02169	8.1767	20.9947	0.812516	0.0671313	bioC	malonyl-CoA O-methyltransferase [EC:2.1.1.197]	Metabolism; Metabolism of cofactors and vitamins; Biotin metabolism
K02170	0.372599	2.79141	2.30187	0.0173401	bioH	pimeloyl-[acyl-carrier protein] methyl ester esterase [EC:3.1.1.85]	Metabolism; Metabolism of cofactors and vitamins; Biotin metabolism
K02171	7.17367	21.0945	1.00122	0.0773431	blaI	BlaI family transcriptional regulator, penicillinase repressor	Human Diseases; Drug resistance: Antimicrobial; beta-Lactam resistance | Brite Hierarchies; Protein families: genetic information processing; Transcription factors | Brite Hierarchies; Protein families: signaling and cellular processes; Antimicrobial resistance genes
K02173	0	0.504618	4.08886	NA	yggC	putative kinase	Not Included in Pathway or Brite; Unclassified: metabolism; Cofactor metabolism
K02182	0.187329	2.71137	3.77699	6.95428e-05	caiC	carnitine-CoA ligase [EC:6.2.1.48]	Not Included in Pathway or Brite; Unclassified: metabolism; Enzymes with EC numbers
K02192	0.728109	3.03588	0.920366	0.574365	bfd	bacterioferritin-associated ferredoxin	Not Included in Pathway or Brite; Unclassified: signaling and cellular processes; Others
K02193	0.0552996	3.02286	5.7687	0.000526664	ccmA	heme exporter protein A [EC:3.6.3.41]	Environmental Information Processing; Membrane transport; ABC transporters | Brite Hierarchies; Protein families: signaling and cellular processes; Transporters
K02194	0.0121659	0	NA	NA	ccmB	heme exporter protein B	Environmental Information Processing; Membrane transport; ABC transporters | Brite Hierarchies; Protein families: signaling and cellular processes; Transporters
K02195	11.3349	48.5909	1.69568	0.00139004	ccmC	heme exporter protein C	Environmental Information Processing; Membrane transport; ABC transporters | Brite Hierarchies; Protein families: signaling and cellular processes; Transporters
K02196	0.0806459	0.780144	NA	NA	ccmD	heme exporter protein D	Environmental Information Processing; Membrane transport; ABC transporters | Brite Hierarchies; Protein families: signaling and cellular processes; Transporters
K02197	0.175583	0.66809	1.10391	0.67286	ccmE	cytochrome c-type biogenesis protein CcmE	Not Included in Pathway or Brite; Unclassified: signaling and cellular processes; Structural proteins
K02198	0.180966	0.0893161	-1.30853	0.556988	ccmF	cytochrome c-type biogenesis protein CcmF	Brite Hierarchies; Protein families: signaling and cellular processes; Transporters
K02199	10.8967	56.4633	1.75447	0.000382203	ccmG, dsbE	cytochrome c biogenesis protein CcmG, thiol:disulfide interchange protein DsbE	Brite Hierarchies; Protein families: genetic information processing; Chaperones and folding catalysts
K02200	0.425306	1.34668	1.22074	0.364496	ccmH	cytochrome c-type biogenesis protein CcmH	Not Included in Pathway or Brite; Unclassified: signaling and cellular processes; Structural proteins
K02204	0.166867	1.39687	2.79994	0.108595	thrB2	homoserine kinase type II [EC:2.7.1.39]	Metabolism; Amino acid metabolism; Glycine, serine and threonine metabolism
K02217	6113.31	3417.46	-1.26552	0.00143442	ftnA, ftn	ferritin [EC:1.16.3.2]	Not Included in Pathway or Brite; Unclassified: metabolism; Enzymes with EC numbers
K02218	0.0466311	1.19545	4.11464	0.00028454	CSNK1, CKI	casein kinase 1 [EC:2.7.11.1]	Environmental Information Processing; Signal transduction; MAPK signaling pathway - yeast | Environmental Information Processing; Signal transduction; Hippo signaling pathway - multiple species | Brite Hierarchies; Protein families: metabolism; Protein kinases
K02221	437.993	342.509	-0.977982	0.0129751	yggT	YggT family protein	Brite Hierarchies; Protein families: signaling and cellular processes; Secretion system
K02224	0.0865848	0.865017	0.844878	0.756619	cobB-cbiA	cobyrinic acid a,c-diamide synthase [EC:6.3.5.9 6.3.5.11]	Metabolism; Metabolism of cofactors and vitamins; Porphyrin and chlorophyll metabolism
K02226	9.73943	42.0431	1.41056	0.0182755	cobC, phpB	alpha-ribazole phosphatase [EC:3.1.3.73]	Metabolism; Metabolism of cofactors and vitamins; Porphyrin and chlorophyll metabolism
K02229	0.504614	0.729412	0.0496002	0.97831	cobG	precorrin-3B synthase [EC:1.14.13.83]	Metabolism; Metabolism of cofactors and vitamins; Porphyrin and chlorophyll metabolism
K02230	0.350922	1.63676	3.56852	0.00127435	cobN	cobaltochelatase CobN [EC:6.6.1.2]	Metabolism; Metabolism of cofactors and vitamins; Porphyrin and chlorophyll metabolism
K02232	0.0379329	0.509158	2.66474	0.224651	cobQ, cbiP	adenosylcobyric acid synthase [EC:6.3.5.10]	Metabolism; Metabolism of cofactors and vitamins; Porphyrin and chlorophyll metabolism
K02233	0.0388115	0.525174	1.95711	NA	cobS, cobV	adenosylcobinamide-GDP ribazoletransferase [EC:2.7.8.26]	Metabolism; Metabolism of cofactors and vitamins; Porphyrin and chlorophyll metabolism
K02234	60.542	38.9191	-1.24703	0.00326597	cobW	cobalamin biosynthesis protein CobW	Metabolism; Metabolism of cofactors and vitamins; Porphyrin and chlorophyll metabolism
K02236	4.47739	6.78397	-0.118107	0.895811	comC	leader peptidase (prepilin peptidase) / N-methyltransferase [EC:3.4.23.43 2.1.1.-]	Brite Hierarchies; Protein families: signaling and cellular processes; Secretion system
K02237	10.441	13.5499	-0.0947681	0.872564	comEA	competence protein ComEA	Brite Hierarchies; Protein families: signaling and cellular processes; Secretion system
K02238	3.85398	8.0941	0.381859	0.453899	comEC	competence protein ComEC	Brite Hierarchies; Protein families: signaling and cellular processes; Secretion system
K02240	2.93138	1.45508	-1.72374	0.00716652	comFA	competence protein ComFA	Brite Hierarchies; Protein families: signaling and cellular processes; Secretion system
K02242	5.0159	2.05789	-2.09706	0.00175091	comFC	competence protein ComFC	Brite Hierarchies; Protein families: signaling and cellular processes; Secretion system
K02243	2.44441	3.23849	-0.416392	0.655504	comGA	competence protein ComGA	Brite Hierarchies; Protein families: signaling and cellular processes; Secretion system
K02244	2.72651	2.68278	-0.994638	0.139411	comGB	competence protein ComGB	Brite Hierarchies; Protein families: signaling and cellular processes; Secretion system
K02245	1.85277	1.93032	-0.775946	0.563335	comGC	competence protein ComGC	Brite Hierarchies; Protein families: signaling and cellular processes; Secretion system
K02246	1.47442	2.12989	-0.142017	0.938532	comGD	competence protein ComGD	Brite Hierarchies; Protein families: signaling and cellular processes; Secretion system
K02250	7.9637	6.34782	-0.961011	0.134215	comK	competence protein ComK	Cellular Processes; Cellular community - prokaryotes; Quorum sensing | Brite Hierarchies; Protein families: genetic information processing; Transcription factors | Brite Hierarchies; Protein families: signaling and cellular processes; Secretion system
K02256	31.2535	365.964	2.07367	6.10063e-06	COX1	cytochrome c oxidase subunit 1 [EC:1.9.3.1]	Metabolism; Energy metabolism; Oxidative phosphorylation | Organismal Systems; Circulatory system; Cardiac muscle contraction | Organismal Systems; Environmental adaptation; Thermogenesis | Human Diseases; Neurodegenerative diseases; Alzheimer disease | Human Diseases; Neurodegenerative diseases; Parkinson disease | Human Diseases; Neurodegenerative diseases; Huntington disease | Human Diseases; …
K02257	217.611	198.155	-0.697496	0.0783187	COX10, ctaB, cyoE	heme o synthase [EC:2.5.1.141]	Metabolism; Energy metabolism; Oxidative phosphorylation | Metabolism; Metabolism of cofactors and vitamins; Porphyrin and chlorophyll metabolism | Organismal Systems; Environmental adaptation; Thermogenesis | Brite Hierarchies; Protein families: metabolism; Prenyltransferases | Brite Hierarchies; Protein families: genetic information processing; Mitochondrial biogenesis
K02258	0.0619458	0	NA	NA	COX11, ctaG	cytochrome c oxidase assembly protein subunit 11	Metabolism; Energy metabolism; Oxidative phosphorylation | Organismal Systems; Environmental adaptation; Thermogenesis | Brite Hierarchies; Protein families: genetic information processing; Mitochondrial biogenesis
K02259	199.211	157.414	-1.00829	0.00734282	COX15, ctaA	cytochrome c oxidase assembly protein subunit 15	Metabolism; Energy metabolism; Oxidative phosphorylation | Metabolism; Metabolism of cofactors and vitamins; Porphyrin and chlorophyll metabolism | Environmental Information Processing; Signal transduction; Two-component system | Organismal Systems; Environmental adaptation; Thermogenesis | Brite Hierarchies; Protein families: genetic information processing; Mitochondrial biogenesis
K02261	14.2453	89.7935	1.67052	0.000490359	COX2	cytochrome c oxidase subunit 2	Metabolism; Energy metabolism; Oxidative phosphorylation | Organismal Systems; Circulatory system; Cardiac muscle contraction | Organismal Systems; Environmental adaptation; Thermogenesis | Human Diseases; Neurodegenerative diseases; Alzheimer disease | Human Diseases; Neurodegenerative diseases; Parkinson disease | Human Diseases; Neurodegenerative diseases; Huntington disease | Human Diseases; …
K02262	16.506	75.6924	1.30168	0.0117781	COX3	cytochrome c oxidase subunit 3	Metabolism; Energy metabolism; Oxidative phosphorylation | Organismal Systems; Circulatory system; Cardiac muscle contraction | Organismal Systems; Environmental adaptation; Thermogenesis | Human Diseases; Neurodegenerative diseases; Alzheimer disease | Human Diseases; Neurodegenerative diseases; Parkinson disease | Human Diseases; Neurodegenerative diseases; Huntington disease | Human Diseases; …
K02274	85.1734	407.536	1.94223	0.000105484	coxA, ctaD	cytochrome c oxidase subunit I [EC:1.9.3.1]	Metabolism; Energy metabolism; Oxidative phosphorylation
K02275	60.1835	425.388	2.18218	1.7495e-06	coxB, ctaC	cytochrome c oxidase subunit II [EC:1.9.3.1]	Metabolism; Energy metabolism; Oxidative phosphorylation
K02276	33.3133	227.531	2.34134	5.03615e-06	coxC, ctaE	cytochrome c oxidase subunit III [EC:1.9.3.1]	Metabolism; Energy metabolism; Oxidative phosphorylation
K02277	0.969128	1.24148	-0.00491925	0.997502	coxD, ctaF	cytochrome c oxidase subunit IV [EC:1.9.3.1]	Metabolism; Energy metabolism; Oxidative phosphorylation
K02279	0.0662618	0.848552	2.98952	0.100673	cpaB, rcpC	pilus assembly protein CpaB	Brite Hierarchies; Protein families: signaling and cellular processes; Secretion system | Brite Hierarchies; Protein families: signaling and cellular processes; Bacterial motility proteins
K02282	0	1.86814	7.32361	2.73444e-06	cpaE, tadZ	pilus assembly protein CpaE	Brite Hierarchies; Protein families: signaling and cellular processes; Secretion system | Brite Hierarchies; Protein families: signaling and cellular processes; Bacterial motility proteins
K02283	1.57038	14.4595	2.33104	5.83212e-05	cpaF, tadA	pilus assembly protein CpaF	Brite Hierarchies; Protein families: signaling and cellular processes; Secretion system | Brite Hierarchies; Protein families: signaling and cellular processes; Bacterial motility proteins
K02291	4.61901	17.7059	1.53134	0.00811447	crtB	15-cis-phytoene synthase [EC:2.5.1.32]	Metabolism; Metabolism of terpenoids and polyketides; Carotenoid biosynthesis | Brite Hierarchies; Protein families: metabolism; Prenyltransferases
K02297	0.0612796	0.21485	1.56873	NA	cyoA	cytochrome o ubiquinol oxidase subunit II [EC:7.1.1.3]	Metabolism; Energy metabolism; Oxidative phosphorylation
K02298	0.0175711	0.0904111	0.761614	NA	cyoB	cytochrome o ubiquinol oxidase subunit I [EC:7.1.1.3]	Metabolism; Energy metabolism; Oxidative phosphorylation
K02299	0.0293378	0	NA	NA	cyoC	cytochrome o ubiquinol oxidase subunit III	Metabolism; Energy metabolism; Oxidative phosphorylation
K02300	0.0543324	0	NA	NA	cyoD	cytochrome o ubiquinol oxidase subunit IV	Metabolism; Energy metabolism; Oxidative phosphorylation
K02302	1.86323	2.90811	0.37038	0.663563	cysG	uroporphyrin-III C-methyltransferase / precorrin-2 dehydrogenase / sirohydrochlorin ferrochelatase [EC:2.1.1.107 1.3.1.76 4.99.1.4]	Metabolism; Metabolism of cofactors and vitamins; Porphyrin and chlorophyll metabolism
K02303	33.0248	28.14	-0.883322	0.0386614	cobA	uroporphyrin-III C-methyltransferase [EC:2.1.1.107]	Metabolism; Metabolism of cofactors and vitamins; Porphyrin and chlorophyll metabolism
K02304	8.62898	0.772468	-4.03741	5.33907e-07	MET8	precorrin-2 dehydrogenase / sirohydrochlorin ferrochelatase [EC:1.3.1.76 4.99.1.4]	Metabolism; Metabolism of cofactors and vitamins; Porphyrin and chlorophyll metabolism
K02305	0.221726	0	NA	NA	norC	nitric oxide reductase subunit C	Metabolism; Energy metabolism; Nitrogen metabolism
K02307	0.437495	0.560798	0.392571	NA	DAM1	DASH complex subunit DAM1	Cellular Processes; Cell growth and death; Cell cycle - yeast | Brite Hierarchies; Protein families: genetic information processing; Chromosome and associated proteins
K02313	161.506	100.912	-1.24132	0.000745441	dnaA	chromosomal replication initiator protein	Environmental Information Processing; Signal transduction; Two-component system | Cellular Processes; Cell growth and death; Cell cycle - Caulobacter | Brite Hierarchies; Protein families: genetic information processing; DNA replication proteins | Brite Hierarchies; Protein families: genetic information processing; Chromosome and associated proteins
K02314	894.971	443.629	-1.63137	2.90851e-07	dnaB	replicative DNA helicase [EC:3.6.4.12]	Genetic Information Processing; Replication and repair; DNA replication | Cellular Processes; Cell growth and death; Cell cycle - Caulobacter | Brite Hierarchies; Protein families: genetic information processing; DNA replication proteins
K02315	81.0746	71.1437	-0.768261	0.0495464	dnaC	DNA replication protein DnaC	Brite Hierarchies; Protein families: genetic information processing; DNA replication proteins
K02316	246.472	223.692	-0.723967	0.0415072	dnaG	DNA primase [EC:2.7.7.101]	Genetic Information Processing; Replication and repair; DNA replication | Brite Hierarchies; Protein families: genetic information processing; DNA replication proteins
K02334	21.4086	13.3907	-1.02635	0.0500657	dpo	DNA polymerase bacteriophage-type [EC:2.7.7.7]	Not Included in Pathway or Brite; Unclassified: metabolism; Enzymes with EC numbers
K02335	257.364	250.409	-0.703979	0.0358302	polA	DNA polymerase I [EC:2.7.7.7]	Genetic Information Processing; Replication and repair; DNA replication | Genetic Information Processing; Replication and repair; Base excision repair | Genetic Information Processing; Replication and repair; Nucleotide excision repair | Genetic Information Processing; Replication and repair; Homologous recombination | Brite Hierarchies; Protein families: genetic information processing; DNA repli…
K02337	106.427	85.7513	-0.203912	0.556988	dnaE	DNA polymerase III subunit alpha [EC:2.7.7.7]	Genetic Information Processing; Replication and repair; DNA replication | Genetic Information Processing; Replication and repair; Mismatch repair | Genetic Information Processing; Replication and repair; Homologous recombination | Brite Hierarchies; Protein families: genetic information processing; DNA replication proteins | Brite Hierarchies; Protein families: genetic information processing; DNA…
K02338	609.153	356.028	-1.36567	0.000236836	dnaN	DNA polymerase III subunit beta [EC:2.7.7.7]	Genetic Information Processing; Replication and repair; DNA replication | Genetic Information Processing; Replication and repair; Mismatch repair | Genetic Information Processing; Replication and repair; Homologous recombination | Brite Hierarchies; Protein families: genetic information processing; DNA replication proteins | Brite Hierarchies; Protein families: genetic information processing; DNA…
K02339	0.314483	0.650155	0.485834	0.874587	holC	DNA polymerase III subunit chi [EC:2.7.7.7]	Genetic Information Processing; Replication and repair; DNA replication | Genetic Information Processing; Replication and repair; Mismatch repair | Genetic Information Processing; Replication and repair; Homologous recombination | Brite Hierarchies; Protein families: genetic information processing; DNA replication proteins | Brite Hierarchies; Protein families: genetic information processing; DNA…
K02340	41.8148	75.6291	0.181835	0.666223	holA	DNA polymerase III subunit delta [EC:2.7.7.7]	Genetic Information Processing; Replication and repair; DNA replication | Genetic Information Processing; Replication and repair; Mismatch repair | Genetic Information Processing; Replication and repair; Homologous recombination | Brite Hierarchies; Protein families: genetic information processing; DNA replication proteins | Brite Hierarchies; Protein families: genetic information processing; DNA…
K02341	49.1867	60.8328	-0.561587	0.141454	holB	DNA polymerase III subunit delta' [EC:2.7.7.7]	Genetic Information Processing; Replication and repair; DNA replication | Genetic Information Processing; Replication and repair; Mismatch repair | Genetic Information Processing; Replication and repair; Homologous recombination | Brite Hierarchies; Protein families: genetic information processing; DNA replication proteins | Brite Hierarchies; Protein families: genetic information processing; DNA…
K02342	44.9216	145.505	0.957273	0.0146755	dnaQ	DNA polymerase III subunit epsilon [EC:2.7.7.7]	Genetic Information Processing; Replication and repair; DNA replication | Genetic Information Processing; Replication and repair; Mismatch repair | Genetic Information Processing; Replication and repair; Homologous recombination | Brite Hierarchies; Protein families: genetic information processing; DNA replication proteins | Brite Hierarchies; Protein families: genetic information processing; DNA…
K02343	145.215	109.468	-0.895731	0.00663812	dnaX	DNA polymerase III subunit gamma/tau [EC:2.7.7.7]	Genetic Information Processing; Replication and repair; DNA replication | Genetic Information Processing; Replication and repair; Mismatch repair | Genetic Information Processing; Replication and repair; Homologous recombination | Brite Hierarchies; Protein families: genetic information processing; DNA replication proteins | Brite Hierarchies; Protein families: genetic information processing; DNA…
K02346	27.289	58.8474	0.323131	0.381845	dinB	DNA polymerase IV [EC:2.7.7.7]	Brite Hierarchies; Protein families: genetic information processing; DNA repair and recombination proteins
K02347	48.2893	24.8372	-1.55095	0.000804029	polX, dpx	DNA polymerase (family X)	Brite Hierarchies; Protein families: genetic information processing; DNA repair and recombination proteins
K02348	40.7343	120.57	0.880589	0.0121328	elaA	ElaA protein	Not Included in Pathway or Brite; Poorly characterized; General function prediction only
K02351	5.75583	27.5467	1.79023	0.000456119	K02351	putative membrane protein	Not Included in Pathway or Brite; Poorly characterized; General function prediction only
K02352	22.5125	6.87666	-2.39446	9.38877e-06	drp35	lactonase [EC:3.1.1.-]	Not Included in Pathway or Brite; Unclassified: metabolism; Enzymes with EC numbers
K02355	1921.67	1925.86	-1.02661	0.00424428	fusA, GFM, EFG	elongation factor G	Brite Hierarchies; Protein families: genetic information processing; Translation factors | Brite Hierarchies; Protein families: genetic information processing; Mitochondrial biogenesis
K02356	343.408	300.677	-0.850687	0.0436163	efp	elongation factor P	Brite Hierarchies; Protein families: genetic information processing; Translation factors
K02357	1554.55	993.678	-1.42268	0.00011998	tsf, TSFM	elongation factor Ts	Brite Hierarchies; Protein families: genetic information processing; Translation factors | Brite Hierarchies; Protein families: genetic information processing; Mitochondrial biogenesis
K02358	8104.55	4981.75	-1.45029	2.21903e-05	tuf, TUFM	elongation factor Tu	Brite Hierarchies; Protein families: genetic information processing; Translation factors | Brite Hierarchies; Protein families: genetic information processing; Mitochondrial biogenesis | Brite Hierarchies; Protein families: signaling and cellular processes; Exosome
K02361	15.3948	91.8097	2.11757	1.38193e-05	entC	isochorismate synthase [EC:5.4.4.2]	Metabolism; Metabolism of cofactors and vitamins; Ubiquinone and other terpenoid-quinone biosynthesis | Metabolism; Metabolism of terpenoids and polyketides; Biosynthesis of siderophore group nonribosomal peptides
K02362	78.4462	306.422	1.14315	0.384859	entD	enterobactin synthetase component D [EC:6.3.2.14 2.7.8.-]	Metabolism; Metabolism of terpenoids and polyketides; Biosynthesis of siderophore group nonribosomal peptides
K02363	54.0531	111.934	0.544333	0.364496	entE, dhbE, vibE, mxcE	2,3-dihydroxybenzoate-AMP ligase [EC:6.3.2.14 2.7.7.58]	Metabolism; Metabolism of terpenoids and polyketides; Biosynthesis of siderophore group nonribosomal peptides | Brite Hierarchies; Protein families: metabolism; Polyketide biosynthesis proteins
K02364	22.3562	49.7242	0.585246	0.29881	entF	enterobactin synthetase component F [EC:6.3.2.14]	Metabolism; Metabolism of terpenoids and polyketides; Biosynthesis of siderophore group nonribosomal peptides | Brite Hierarchies; Protein families: metabolism; Polyketide biosynthesis proteins
K02366	1.99921	13.3416	2.24081	0.000526925	EXT1	glucuronyl/N-acetylglucosaminyl transferase EXT1 [EC:2.4.1.224 2.4.1.225]	Metabolism; Glycan biosynthesis and metabolism; Glycosaminoglycan biosynthesis - heparan sulfate / heparin | Brite Hierarchies; Protein families: metabolism; Glycosyltransferases
K02371	8.05836	6.17929	-0.73787	0.175184	fabK	enoyl-[acyl-carrier protein] reductase II [EC:1.3.1.9]	Metabolism; Lipid metabolism; Fatty acid biosynthesis | Brite Hierarchies; Protein families: metabolism; Lipid biosynthesis proteins
K02372	227.488	104.852	-1.82115	2.54955e-05	fabZ	3-hydroxyacyl-[acyl-carrier-protein] dehydratase [EC:4.2.1.59]	Metabolism; Lipid metabolism; Fatty acid biosynthesis | Metabolism; Metabolism of cofactors and vitamins; Biotin metabolism | Brite Hierarchies; Protein families: metabolism; Lipid biosynthesis proteins
K02379	111.394	106.268	-0.814063	0.0310458	fdhD	FdhD protein	Not Included in Pathway or Brite; Unclassified: metabolism; Energy metabolism
K02381	0.0357091	0.310448	2.48737	0.103017	fdrA	FdrA protein	Not Included in Pathway or Brite; Unclassified: metabolism; Energy metabolism
K02389	0.0259563	0	NA	NA	flgD	flagellar basal-body rod modification protein FlgD	Cellular Processes; Cell motility; Flagellar assembly | Brite Hierarchies; Protein families: signaling and cellular processes; Bacterial motility proteins
K02390	0.0457699	0	NA	NA	flgE	flagellar hook protein FlgE	Cellular Processes; Cell motility; Flagellar assembly | Brite Hierarchies; Protein families: signaling and cellular processes; Bacterial motility proteins
K02392	0.0223093	0	NA	NA	flgG	flagellar basal-body rod protein FlgG	Cellular Processes; Cell motility; Flagellar assembly | Brite Hierarchies; Protein families: signaling and cellular processes; Bacterial motility proteins
K02393	0.0255819	0	NA	NA	flgH	flagellar L-ring protein precursor FlgH	Cellular Processes; Cell motility; Flagellar assembly | Brite Hierarchies; Protein families: signaling and cellular processes; Bacterial motility proteins
K02395	0.0356768	0	NA	NA	flgJ	flagellar protein FlgJ	Brite Hierarchies; Protein families: signaling and cellular processes; Bacterial motility proteins
K02397	0.0469581	0.0402978	NA	NA	flgL	flagellar hook-associated protein 3 FlgL	Cellular Processes; Cell motility; Flagellar assembly | Brite Hierarchies; Protein families: signaling and cellular processes; Bacterial motility proteins
K02398	0.335456	0.00600535	NA	NA	flgM	negative regulator of flagellin synthesis FlgM	Environmental Information Processing; Signal transduction; Two-component system | Cellular Processes; Cellular community - prokaryotes; Biofilm formation - Pseudomonas aeruginosa | Cellular Processes; Cellular community - prokaryotes; Biofilm formation - Escherichia coli | Cellular Processes; Cell motility; Flagellar assembly | Brite Hierarchies; Protein families: signaling and cellular processes…
K02399	0.091534	0.200603	0.738688	NA	flgN	flagella synthesis protein FlgN	Cellular Processes; Cell motility; Flagellar assembly | Brite Hierarchies; Protein families: signaling and cellular processes; Bacterial motility proteins
K02400	0.016484	0	NA	NA	flhA	flagellar biosynthesis protein FlhA	Cellular Processes; Cell motility; Flagellar assembly | Brite Hierarchies; Protein families: signaling and cellular processes; Secretion system | Brite Hierarchies; Protein families: signaling and cellular processes; Bacterial motility proteins
K02404	0.0304336	0	NA	NA	flhF	flagellar biosynthesis protein FlhF	Brite Hierarchies; Protein families: signaling and cellular processes; Bacterial motility proteins
K02405	0.00858654	0	NA	NA	fliA	RNA polymerase sigma factor for flagellar operon FliA	Environmental Information Processing; Signal transduction; Two-component system | Cellular Processes; Cellular community - prokaryotes; Biofilm formation - Vibrio cholerae | Cellular Processes; Cellular community - prokaryotes; Biofilm formation - Pseudomonas aeruginosa | Cellular Processes; Cellular community - prokaryotes; Biofilm formation - Escherichia coli | Cellular Processes; Cell motility…
K02406	0.0411803	0	NA	NA	fliC	flagellin	Environmental Information Processing; Signal transduction; Two-component system | Cellular Processes; Cell motility; Flagellar assembly | Organismal Systems; Immune system; NOD-like receptor signaling pathway | Organismal Systems; Environmental adaptation; Plant-pathogen interaction | Human Diseases; Infectious diseases: Bacterial; Salmonella infection | Human Diseases; Infectious diseases: Bacte…
K02407	0.0713315	0.0738014	0.0469604	NA	fliD	flagellar hook-associated protein 2	Cellular Processes; Cell motility; Flagellar assembly | Brite Hierarchies; Protein families: signaling and cellular processes; Bacterial motility proteins
K02408	0.097211	0	NA	NA	fliE	flagellar hook-basal body complex protein FliE	Cellular Processes; Cell motility; Flagellar assembly | Brite Hierarchies; Protein families: signaling and cellular processes; Bacterial motility proteins
K02409	0.128071	0.0387137	-1.23221	NA	fliF	flagellar M-ring protein FliF	Cellular Processes; Cell motility; Flagellar assembly | Brite Hierarchies; Protein families: signaling and cellular processes; Secretion system | Brite Hierarchies; Protein families: signaling and cellular processes; Bacterial motility proteins
K02410	0.143554	0	NA	NA	fliG	flagellar motor switch protein FliG	Cellular Processes; Cell motility; Bacterial chemotaxis | Cellular Processes; Cell motility; Flagellar assembly | Brite Hierarchies; Protein families: signaling and cellular processes; Bacterial motility proteins
K02411	0.0658968	0	NA	NA	fliH	flagellar assembly protein FliH	Cellular Processes; Cell motility; Flagellar assembly | Brite Hierarchies; Protein families: signaling and cellular processes; Secretion system | Brite Hierarchies; Protein families: signaling and cellular processes; Bacterial motility proteins
K02413	0.130757	0	NA	NA	fliJ	flagellar FliJ protein	Cellular Processes; Cell motility; Flagellar assembly | Brite Hierarchies; Protein families: signaling and cellular processes; Bacterial motility proteins
K02415	0.1559	0	NA	NA	fliL	flagellar FliL protein	Brite Hierarchies; Protein families: signaling and cellular processes; Bacterial motility proteins
K02416	0	0.275988	2.57469	NA	fliM	flagellar motor switch protein FliM	Cellular Processes; Cell motility; Bacterial chemotaxis | Cellular Processes; Cell motility; Flagellar assembly | Brite Hierarchies; Protein families: signaling and cellular processes; Bacterial motility proteins
K02417	0.284261	0	NA	NA	fliNY, fliN	flagellar motor switch protein FliN/FliY	Cellular Processes; Cell motility; Bacterial chemotaxis | Cellular Processes; Cell motility; Flagellar assembly | Brite Hierarchies; Protein families: signaling and cellular processes; Secretion system | Brite Hierarchies; Protein families: signaling and cellular processes; Bacterial motility proteins
K02418	0.0393524	0	NA	NA	fliOZ, fliO	flagellar protein FliO/FliZ	Cellular Processes; Cell motility; Flagellar assembly | Brite Hierarchies; Protein families: signaling and cellular processes; Secretion system | Brite Hierarchies; Protein families: signaling and cellular processes; Bacterial motility proteins
K02421	0.0228514	0	NA	NA	fliR	flagellar biosynthetic protein FliR	Cellular Processes; Cell motility; Flagellar assembly | Brite Hierarchies; Protein families: signaling and cellular processes; Secretion system | Brite Hierarchies; Protein families: signaling and cellular processes; Bacterial motility proteins
K02422	0.0456448	0	NA	NA	fliS	flagellar protein FliS	Cellular Processes; Cell motility; Flagellar assembly | Brite Hierarchies; Protein families: signaling and cellular processes; Bacterial motility proteins
K02424	0.697853	8.17494	3.00673	1.74075e-05	fliY, tcyA	L-cystine transport system substrate-binding protein	Environmental Information Processing; Membrane transport; ABC transporters | Brite Hierarchies; Protein families: signaling and cellular processes; Transporters | Brite Hierarchies; Protein families: signaling and cellular processes; Bacterial motility proteins
K02426	11.0104	36.0714	1.23531	0.0178188	sufE	cysteine desulfuration protein SufE	Not Included in Pathway or Brite; Poorly characterized; General function prediction only
K02427	0.176844	0.52684	1.03507	0.702545	rlmE, rrmJ, ftsJ	23S rRNA (uridine2552-2'-O)-methyltransferase [EC:2.1.1.166]	Brite Hierarchies; Protein families: genetic information processing; Ribosome biogenesis
K02428	186.898	263.665	-0.184953	0.632427	rdgB	XTP/dITP diphosphohydrolase [EC:3.6.1.66]	Metabolism; Nucleotide metabolism; Purine metabolism
K02430	0	0.0918974	NA	NA	fucR	DeoR family transcriptional regulator, L-fucose operon activator	Brite Hierarchies; Protein families: genetic information processing; Transcription factors
K02433	233.571	202.379	-0.897585	0.00984437	gatA, QRSL1	aspartyl-tRNA(Asn)/glutamyl-tRNA(Gln) amidotransferase subunit A [EC:6.3.5.6 6.3.5.7]	Genetic Information Processing; Translation; Aminoacyl-tRNA biosynthesis | Brite Hierarchies; Protein families: genetic information processing; Mitochondrial biogenesis
K02434	290.697	184.05	-1.4233	1.98116e-05	gatB, PET112	aspartyl-tRNA(Asn)/glutamyl-tRNA(Gln) amidotransferase subunit B [EC:6.3.5.6 6.3.5.7]	Genetic Information Processing; Translation; Aminoacyl-tRNA biosynthesis | Brite Hierarchies; Protein families: genetic information processing; Mitochondrial biogenesis
K02435	106.13	86.8339	-1.04375	0.0166215	gatC, GATC	aspartyl-tRNA(Asn)/glutamyl-tRNA(Gln) amidotransferase subunit C [EC:6.3.5.6 6.3.5.7]	Genetic Information Processing; Translation; Aminoacyl-tRNA biosynthesis | Brite Hierarchies; Protein families: genetic information processing; Mitochondrial biogenesis
K02437	631.135	755.418	-0.478113	0.212485	gcvH, GCSH	glycine cleavage system H protein	Metabolism; Carbohydrate metabolism; Glyoxylate and dicarboxylate metabolism | Metabolism; Amino acid metabolism; Glycine, serine and threonine metabolism
K02439	0.0395895	0	NA	NA	glpE	thiosulfate sulfurtransferase [EC:2.8.1.1]	Metabolism; Energy metabolism; Sulfur metabolism
K02440	193.155	126.959	-1.17537	0.0052044	GLPF	glycerol uptake facilitator protein	Brite Hierarchies; Protein families: signaling and cellular processes; Transporters
K02441	0.213138	0.235805	-0.520964	0.860115	glpG	GlpG protein	Not Included in Pathway or Brite; Poorly characterized; General function prediction only
K02443	96.6569	28.8518	-2.30857	1.29511e-10	glpP	glycerol uptake operon antiterminator	Brite Hierarchies; Protein families: genetic information processing; Transcription factors
K02444	7.61335	0.808719	-4.13082	6.62361e-07	glpR	DeoR family transcriptional regulator, glycerol-3-phosphate regulon repressor	Brite Hierarchies; Protein families: genetic information processing; Transcription factors
K02445	32.2663	16.9821	-1.40192	0.00136487	glpT	MFS transporter, OPA family, glycerol-3-phosphate transporter	Brite Hierarchies; Protein families: signaling and cellular processes; Transporters
K02446	28.0734	194.919	2.04248	2.57519e-06	glpX	fructose-1,6-bisphosphatase II [EC:3.1.3.11]	Metabolism; Carbohydrate metabolism; Glycolysis / Gluconeogenesis | Metabolism; Carbohydrate metabolism; Pentose phosphate pathway | Metabolism; Carbohydrate metabolism; Fructose and mannose metabolism | Metabolism; Energy metabolism; Carbon fixation in photosynthetic organisms | Metabolism; Energy metabolism; Methane metabolism
K02448	0.00965718	0	NA	NA	norD	nitric oxide reductase NorD protein	Not Included in Pathway or Brite; Unclassified: metabolism; Energy metabolism
K02450	0.214643	0.0929747	-1.5605	0.538823	gspA	general secretion pathway protein A	Brite Hierarchies; Protein families: signaling and cellular processes; Secretion system
K02451	0.108878	0	NA	NA	gspB	general secretion pathway protein B	Brite Hierarchies; Protein families: signaling and cellular processes; Secretion system
K02452	0.136307	0.412406	0.770353	0.804523	gspC	general secretion pathway protein C	Environmental Information Processing; Membrane transport; Bacterial secretion system | Cellular Processes; Cellular community - prokaryotes; Biofilm formation - Vibrio cholerae | Brite Hierarchies; Protein families: signaling and cellular processes; Secretion system
K02453	0.122739	0.00363156	-3.87091	0.109133	gspD	general secretion pathway protein D	Environmental Information Processing; Membrane transport; Bacterial secretion system | Cellular Processes; Cellular community - prokaryotes; Biofilm formation - Vibrio cholerae | Brite Hierarchies; Protein families: signaling and cellular processes; Secretion system
K02454	0.139976	0.294971	0.484222	0.812024	gspE	general secretion pathway protein E	Environmental Information Processing; Membrane transport; Bacterial secretion system | Cellular Processes; Cellular community - prokaryotes; Biofilm formation - Vibrio cholerae | Brite Hierarchies; Protein families: signaling and cellular processes; Secretion system
K02455	0.0425622	0.346417	2.35085	0.429997	gspF	general secretion pathway protein F	Environmental Information Processing; Membrane transport; Bacterial secretion system | Cellular Processes; Cellular community - prokaryotes; Biofilm formation - Vibrio cholerae | Brite Hierarchies; Protein families: signaling and cellular processes; Secretion system
K02456	0.110345	0.0714665	0.111983	NA	gspG	general secretion pathway protein G	Environmental Information Processing; Membrane transport; Bacterial secretion system | Cellular Processes; Cellular community - prokaryotes; Biofilm formation - Vibrio cholerae | Brite Hierarchies; Protein families: signaling and cellular processes; Secretion system
K02458	0.0446254	0	NA	NA	gspI	general secretion pathway protein I	Environmental Information Processing; Membrane transport; Bacterial secretion system | Cellular Processes; Cellular community - prokaryotes; Biofilm formation - Vibrio cholerae | Brite Hierarchies; Protein families: signaling and cellular processes; Secretion system
K02459	0.0226785	0	NA	NA	gspJ	general secretion pathway protein J	Environmental Information Processing; Membrane transport; Bacterial secretion system | Cellular Processes; Cellular community - prokaryotes; Biofilm formation - Vibrio cholerae | Brite Hierarchies; Protein families: signaling and cellular processes; Secretion system
K02460	0.0947049	0	NA	NA	gspK	general secretion pathway protein K	Environmental Information Processing; Membrane transport; Bacterial secretion system | Cellular Processes; Cellular community - prokaryotes; Biofilm formation - Vibrio cholerae | Brite Hierarchies; Protein families: signaling and cellular processes; Secretion system
K02461	0.150294	0.174163	-0.249763	0.92881	gspL	general secretion pathway protein L	Environmental Information Processing; Membrane transport; Bacterial secretion system | Cellular Processes; Cellular community - prokaryotes; Biofilm formation - Vibrio cholerae | Brite Hierarchies; Protein families: signaling and cellular processes; Secretion system
K02462	0.0755692	0.104036	1.50831	NA	gspM	general secretion pathway protein M	Environmental Information Processing; Membrane transport; Bacterial secretion system | Cellular Processes; Cellular community - prokaryotes; Biofilm formation - Vibrio cholerae | Brite Hierarchies; Protein families: signaling and cellular processes; Secretion system
K02463	0.0474146	0.488444	2.47095	0.390799	gspN	general secretion pathway protein N	Cellular Processes; Cellular community - prokaryotes; Biofilm formation - Vibrio cholerae | Brite Hierarchies; Protein families: signaling and cellular processes; Secretion system
K02466	5.29339	1.86527	-2.16842	0.00803802	gutM	glucitol operon activator protein	Not Included in Pathway or Brite; Unclassified: genetic information processing; Transcription
K02469	438.404	514.703	-0.544513	0.112484	gyrA	DNA gyrase subunit A [EC:5.99.1.3]	Brite Hierarchies; Protein families: genetic information processing; DNA replication proteins | Brite Hierarchies; Protein families: genetic information processing; DNA repair and recombination proteins
K02470	381.566	446.756	-0.4746	0.189729	gyrB	DNA gyrase subunit B [EC:5.99.1.3]	Brite Hierarchies; Protein families: genetic information processing; DNA replication proteins | Brite Hierarchies; Protein families: genetic information processing; DNA repair and recombination proteins
K02471	0	0.0882676	2.75428	NA	bacA	vitamin B12/bleomycin/antimicrobial peptide transport system ATP-binding/permease protein	Environmental Information Processing; Membrane transport; ABC transporters | Brite Hierarchies; Protein families: signaling and cellular processes; Transporters
K02472	19.668	46.784	0.694681	0.0622447	wecC	UDP-N-acetyl-D-mannosaminuronic acid dehydrogenase [EC:1.1.1.336]	Metabolism; Carbohydrate metabolism; Amino sugar and nucleotide sugar metabolism | Cellular Processes; Cellular community - prokaryotes; Biofilm formation - Vibrio cholerae
K02473	0.0293378	0.206359	1.99118	NA	wbpP	UDP-N-acetylglucosamine 4-epimerase [EC:5.1.3.7]	Metabolism; Carbohydrate metabolism; Amino sugar and nucleotide sugar metabolism
K02474	88.2201	35.1297	-1.75871	2.18849e-05	wbpO	UDP-N-acetyl-D-galactosamine dehydrogenase [EC:1.1.1.-]	Metabolism; Carbohydrate metabolism; Amino sugar and nucleotide sugar metabolism | Brite Hierarchies; Protein families: metabolism; Lipopolysaccharide biosynthesis proteins
K02475	9.60773	57.778	2.07732	5.30778e-06	K02475	two-component system, CitB family, response regulator	Brite Hierarchies; Protein families: signaling and cellular processes; Two-component system
K02476	16.9746	58.1086	1.5177	0.00416751	K02476	two-component system, CitB family, sensor kinase [EC:2.7.13.3]	Brite Hierarchies; Protein families: metabolism; Protein kinases | Brite Hierarchies; Protein families: signaling and cellular processes; Two-component system
K02477	0.343256	2.0633	2.03032	0.0728133	K02477	two-component system, LytTR family, response regulator	Brite Hierarchies; Protein families: signaling and cellular processes; Two-component system
K02478	0.417052	4.38648	3.08373	0.00250988	K02478	two-component system, LytTR family, sensor kinase [EC:2.7.13.3]	Brite Hierarchies; Protein families: metabolism; Protein kinases | Brite Hierarchies; Protein families: signaling and cellular processes; Two-component system
K02479	27.1633	59.3531	0.517652	0.17074	K02479	two-component system, NarL family, response regulator	Brite Hierarchies; Protein families: signaling and cellular processes; Two-component system
K02480	21.3983	27.6981	-0.311417	0.475892	K02480	two-component system, NarL family, sensor kinase [EC:2.7.13.3]	Brite Hierarchies; Protein families: metabolism; Protein kinases | Brite Hierarchies; Protein families: signaling and cellular processes; Two-component system
K02481	0.211839	0.0117331	-3.56436	0.131528	K02481	two-component system, NtrC family, response regulator	Brite Hierarchies; Protein families: signaling and cellular processes; Two-component system
K02482	0	0.35852	5.14542	0.0392871	K02482	two-component system, NtrC family, sensor kinase [EC:2.7.13.3]	Brite Hierarchies; Protein families: metabolism; Protein kinases | Brite Hierarchies; Protein families: signaling and cellular processes; Two-component system
K02483	46.1353	173.989	1.22833	0.000268828	K02483	two-component system, OmpR family, response regulator	Brite Hierarchies; Protein families: signaling and cellular processes; Two-component system
K02484	24.293	144.632	2.14105	2.07153e-06	K02484	two-component system, OmpR family, sensor kinase [EC:2.7.13.3]	Brite Hierarchies; Protein families: metabolism; Protein kinases | Brite Hierarchies; Protein families: signaling and cellular processes; Two-component system
K02486	0.244281	0.0912272	-2.11694	0.230113	K02486	two-component system, sensor kinase [EC:2.7.13.3]	Brite Hierarchies; Protein families: metabolism; Protein kinases | Brite Hierarchies; Protein families: signaling and cellular processes; Two-component system
K02487	0.0385993	0.0236076	-0.958502	NA	pilL	type IV pili sensor histidine kinase and response regulator	Environmental Information Processing; Signal transduction; Two-component system | Brite Hierarchies; Protein families: signaling and cellular processes; Two-component system | Brite Hierarchies; Protein families: signaling and cellular processes; Bacterial motility proteins
K02488	0.146439	0.0896965	-1.30525	0.629177	pleD	two-component system, cell cycle response regulator [EC:2.7.7.65]	Environmental Information Processing; Signal transduction; Two-component system | Cellular Processes; Cell growth and death; Cell cycle - Caulobacter | Brite Hierarchies; Protein families: signaling and cellular processes; Two-component system
K02492	897.424	542.74	-1.22043	0.00262195	hemA	glutamyl-tRNA reductase [EC:1.2.1.70]	Metabolism; Metabolism of cofactors and vitamins; Porphyrin and chlorophyll metabolism
K02493	96.7397	104.943	-0.430249	0.221364	hemK, prmC, HEMK	release factor glutamine methyltransferase [EC:2.1.1.297]	Brite Hierarchies; Protein families: genetic information processing; Translation factors
K02494	0.16562	0.609732	1.09322	0.679898	lolB	outer membrane lipoprotein LolB	Not Included in Pathway or Brite; Unclassified: signaling and cellular processes; Structural proteins
K02495	13.3921	14.7179	-0.600212	0.205041	hemN, hemZ	oxygen-independent coproporphyrinogen III oxidase [EC:1.3.98.3]	Metabolism; Metabolism of cofactors and vitamins; Porphyrin and chlorophyll metabolism
K02496	0.138291	0.255178	-0.0736063	0.978117	hemX	uroporphyrin-III C-methyltransferase [EC:2.1.1.107]	Metabolism; Metabolism of cofactors and vitamins; Porphyrin and chlorophyll metabolism
K02497	152.944	103.3	-1.21157	0.00152479	hemX	HemX protein	Not Included in Pathway or Brite; Unclassified: signaling and cellular processes; Structural proteins
K02498	0.25504	0.266731	-0.483454	0.805625	hemY	HemY protein	Not Included in Pathway or Brite; Unclassified: metabolism; Cofactor metabolism
K02499	138.673	57.98	-2.07415	6.79257e-09	yabN	tetrapyrrole methylase family protein / MazG family protein	Brite Hierarchies; Protein families: genetic information processing; Chromosome and associated proteins
K02500	82.5245	57.7218	-1.13892	0.00270908	hisF	imidazole glycerol-phosphate synthase subunit HisF [EC:4.3.2.10]	Metabolism; Amino acid metabolism; Histidine metabolism
K02501	67.1445	38.04	-1.46619	9.04596e-05	hisH	imidazole glycerol-phosphate synthase subunit HisH [EC:4.3.2.10]	Metabolism; Amino acid metabolism; Histidine metabolism
K02502	0.277706	0.185779	-1.14162	0.543381	hisZ	ATP phosphoribosyltransferase regulatory subunit	Metabolism; Amino acid metabolism; Histidine metabolism
K02503	223.182	200.586	-0.839954	0.0282514	HINT1, hinT, hit	histidine triad (HIT) family protein	Brite Hierarchies; Protein families: signaling and cellular processes; Exosome
K02509	233.336	86.4599	-2.07734	1.0888e-07	hpaH	2-oxo-hept-3-ene-1,7-dioate hydratase [EC:4.2.1.-]	Metabolism; Amino acid metabolism; Tyrosine metabolism
K02510	23.1504	47.4354	0.591194	0.133176	hpaI, hpcH	4-hydroxy-2-oxoheptanedioate aldolase [EC:4.1.2.52]	Metabolism; Amino acid metabolism; Tyrosine metabolism
K02516	0.0531201	0	NA	NA	PRMT5, HSL7	type II protein arginine methyltransferase [EC:2.1.1.320]	Genetic Information Processing; Translation; RNA transport | Environmental Information Processing; Signal transduction; MAPK signaling pathway - yeast | Cellular Processes; Cell growth and death; Cell cycle - yeast | Brite Hierarchies; Protein families: genetic information processing; Spliceosome | Brite Hierarchies; Protein families: genetic information processing; Chromosome and associated prot…
K02517	0.438096	0.541627	-0.368473	0.81857	lpxL, htrB	Kdo2-lipid IVA lauroyltransferase [EC:2.3.1.241]	Metabolism; Glycan biosynthesis and metabolism; Lipopolysaccharide biosynthesis | Brite Hierarchies; Protein families: metabolism; Lipopolysaccharide biosynthesis proteins
K02518	549.146	1387.61	0.252001	0.485805	infA	translation initiation factor IF-1	Brite Hierarchies; Protein families: genetic information processing; Translation factors
K02519	241.32	553.965	0.236678	0.497809	infB, MTIF2	translation initiation factor IF-2	Brite Hierarchies; Protein families: genetic information processing; Translation factors | Brite Hierarchies; Protein families: genetic information processing; Mitochondrial biogenesis
K02520	1037.48	1560.06	-0.0937893	0.813698	infC, MTIF3	translation initiation factor IF-3	Brite Hierarchies; Protein families: genetic information processing; Translation factors | Brite Hierarchies; Protein families: genetic information processing; Mitochondrial biogenesis
K02521	0.018397	0.0529733	NA	NA	ilvY	LysR family transcriptional regulator, positive regulator for ilvC	Brite Hierarchies; Protein families: genetic information processing; Transcription factors
K02523	0.10428	0.325078	1.0094	0.67286	ispB	octaprenyl-diphosphate synthase [EC:2.5.1.90]	Metabolism; Metabolism of terpenoids and polyketides; Terpenoid backbone biosynthesis | Brite Hierarchies; Protein families: metabolism; Prenyltransferases
K02526	78.1847	15.7356	-2.95027	5.17221e-14	kdgT	2-keto-3-deoxygluconate permease	Brite Hierarchies; Protein families: signaling and cellular processes; Transporters
K02527	0.0417485	0	NA	NA	kdtA, waaA	3-deoxy-D-manno-octulosonic-acid transferase [EC:2.4.99.12 2.4.99.13 2.4.99.14 2.4.99.15]	Metabolism; Glycan biosynthesis and metabolism; Lipopolysaccharide biosynthesis | Brite Hierarchies; Protein families: metabolism; Glycosyltransferases | Brite Hierarchies; Protein families: metabolism; Lipopolysaccharide biosynthesis proteins
K02528	84.6695	112.829	-0.484938	0.180706	ksgA	16S rRNA (adenine1518-N6/adenine1519-N6)-dimethyltransferase [EC:2.1.1.182]	Brite Hierarchies; Protein families: genetic information processing; Ribosome biogenesis
K02529	395.419	311.81	-1.01091	0.0214476	lacI, galR	LacI family transcriptional regulator	Brite Hierarchies; Protein families: genetic information processing; Transcription factors
K02535	1.87402	2.39004	-0.264131	0.774087	lpxC	UDP-3-O-[3-hydroxymyristoyl] N-acetylglucosamine deacetylase [EC:3.5.1.108]	Metabolism; Glycan biosynthesis and metabolism; Lipopolysaccharide biosynthesis | Brite Hierarchies; Protein families: metabolism; Lipopolysaccharide biosynthesis proteins
K02536	0.325193	0.104026	-1.7138	0.473205	lpxD	UDP-3-O-[3-hydroxymyristoyl] glucosamine N-acyltransferase [EC:2.3.1.191]	Metabolism; Glycan biosynthesis and metabolism; Lipopolysaccharide biosynthesis | Brite Hierarchies; Protein families: metabolism; Lipopolysaccharide biosynthesis proteins
K02538	29.0802	14.598	-1.64731	5.2056e-05	manR	activator of the mannose operon, transcriptional antiterminator	Brite Hierarchies; Protein families: genetic information processing; Transcription factors
K02548	48.4019	51.9377	-0.674833	0.0824021	menA	1,4-dihydroxy-2-naphthoate polyprenyltransferase [EC:2.5.1.74]	Metabolism; Metabolism of cofactors and vitamins; Ubiquinone and other terpenoid-quinone biosynthesis | Brite Hierarchies; Protein families: metabolism; Prenyltransferases
K02549	58.913	128.153	0.375311	0.345484	menC	O-succinylbenzoate synthase [EC:4.2.1.113]	Metabolism; Metabolism of cofactors and vitamins; Ubiquinone and other terpenoid-quinone biosynthesis
K02551	208.516	140.555	-1.19946	0.000464108	menD	2-succinyl-5-enolpyruvyl-6-hydroxy-3-cyclohexene-1-carboxylate synthase [EC:2.2.1.9]	Metabolism; Metabolism of cofactors and vitamins; Ubiquinone and other terpenoid-quinone biosynthesis
K02552	135.275	92.8488	-1.10831	0.00420215	menF	menaquinone-specific isochorismate synthase [EC:5.4.4.2]	Metabolism; Metabolism of cofactors and vitamins; Ubiquinone and other terpenoid-quinone biosynthesis | Metabolism; Metabolism of terpenoids and polyketides; Biosynthesis of siderophore group nonribosomal peptides
K02553	5.85341	49.5635	2.37872	6.80849e-07	rraA, menG	regulator of ribonuclease activity A	Brite Hierarchies; Protein families: genetic information processing; Messenger RNA biogenesis
K02554	0	0.368443	3.52762	NA	mhpD	2-keto-4-pentenoate hydratase [EC:4.2.1.80]	Metabolism; Amino acid metabolism; Phenylalanine metabolism | Metabolism; Xenobiotics biodegradation and metabolism; Benzoate degradation | Metabolism; Xenobiotics biodegradation and metabolism; Xylene degradation | Metabolism; Xenobiotics biodegradation and metabolism; Dioxin degradation
K02556	0	0.0300085	NA	NA	motA	chemotaxis protein MotA	Environmental Information Processing; Signal transduction; Two-component system | Cellular Processes; Cell motility; Bacterial chemotaxis | Cellular Processes; Cell motility; Flagellar assembly | Brite Hierarchies; Protein families: signaling and cellular processes; Transporters | Brite Hierarchies; Protein families: signaling and cellular processes; Bacterial motility proteins
K02557	5.43854	49.8143	2.63518	6.44029e-09	motB	chemotaxis protein MotB	Cellular Processes; Cell motility; Bacterial chemotaxis | Cellular Processes; Cell motility; Flagellar assembly | Brite Hierarchies; Protein families: signaling and cellular processes; Transporters | Brite Hierarchies; Protein families: signaling and cellular processes; Bacterial motility proteins
K02558	0.172133	0.140372	-0.492478	0.858268	mpl	UDP-N-acetylmuramate: L-alanyl-gamma-D-glutamyl-meso-diaminopimelate ligase [EC:6.3.2.45]	Not Included in Pathway or Brite; Unclassified: metabolism; Enzymes with EC numbers
K02562	0.0600571	0	NA	NA	mtlR	mannitol operon repressor	Brite Hierarchies; Protein families: genetic information processing; Transcription factors
K02563	135.099	87.0101	-1.28868	0.000221551	murG	UDP-N-acetylglucosamine--N-acetylmuramyl-(pentapeptide) pyrophosphoryl-undecaprenol N-acetylglucosamine transferase [EC:2.4.1.227]	Metabolism; Glycan biosynthesis and metabolism; Peptidoglycan biosynthesis | Cellular Processes; Cell growth and death; Cell cycle - Caulobacter | Human Diseases; Drug resistance: Antimicrobial; Vancomycin resistance | Brite Hierarchies; Protein families: metabolism; Peptidoglycan biosynthesis and degradation proteins
K02564	205.221	137.11	-1.17205	0.00141645	nagB, GNPDA	glucosamine-6-phosphate deaminase [EC:3.5.99.6]	Metabolism; Carbohydrate metabolism; Amino sugar and nucleotide sugar metabolism
K02566	8.63299	29.7422	1.16568	0.0253321	nagD	NagD protein	Not Included in Pathway or Brite; Unclassified: metabolism; Carbohydrate metabolism
K02575	0.934331	6.01888	1.86869	0.0128647	NRT, narK, nrtP, nasA	MFS transporter, NNP family, nitrate/nitrite transporter	Metabolism; Energy metabolism; Nitrogen metabolism | Brite Hierarchies; Protein families: signaling and cellular processes; Transporters
K02598	0	0.677468	4.75863	0.0800645	nirC	nitrite transporter	Brite Hierarchies; Protein families: signaling and cellular processes; Transporters
K02600	196.277	232.089	-0.489477	0.208784	nusA	N utilization substance protein A	Brite Hierarchies; Protein families: genetic information processing; Transcription machinery | Brite Hierarchies; Protein families: genetic information processing; Ribosome biogenesis
K02601	399.516	292.383	-1.11061	0.00200575	nusG	transcriptional antiterminator NusG	Brite Hierarchies; Protein families: genetic information processing; Transcription machinery | Brite Hierarchies; Protein families: genetic information processing; Ribosome biogenesis
K02609	41.1201	437.129	2.96539	5.99572e-10	paaA	ring-1,2-phenylacetyl-CoA epoxidase subunit PaaA [EC:1.14.13.149]	Metabolism; Amino acid metabolism; Phenylalanine metabolism
K02610	25.8438	308.272	3.11384	1.27136e-10	paaB	ring-1,2-phenylacetyl-CoA epoxidase subunit PaaB	Metabolism; Amino acid metabolism; Phenylalanine metabolism
K02611	56.9849	409.218	2.45609	1.31231e-08	paaC	ring-1,2-phenylacetyl-CoA epoxidase subunit PaaC [EC:1.14.13.149]	Metabolism; Amino acid metabolism; Phenylalanine metabolism
K02612	41.686	372.644	2.38401	2.87833e-06	paaD	ring-1,2-phenylacetyl-CoA epoxidase subunit PaaD	Metabolism; Amino acid metabolism; Phenylalanine metabolism
K02613	36.2341	268.478	2.47604	8.89503e-08	paaE	ring-1,2-phenylacetyl-CoA epoxidase subunit PaaE	Metabolism; Amino acid metabolism; Phenylalanine metabolism
K02614	3.93028	58.3392	3.44255	6.17375e-09	paaI	acyl-CoA thioesterase [EC:3.1.2.-]	Metabolism; Amino acid metabolism; Phenylalanine metabolism
K02616	4.55133	33.7912	2.35343	6.57581e-06	paaX	phenylacetic acid degradation operon negative regulatory protein	Brite Hierarchies; Protein families: genetic information processing; Transcription factors
K02617	11.4762	174.368	3.3664	3.05661e-13	paaY	phenylacetic acid degradation protein	Not Included in Pathway or Brite; Poorly characterized; General function prediction only
K02618	42.6082	324.454	2.09391	2.90354e-05	paaZ	oxepin-CoA hydrolase / 3-oxo-5,6-dehydrosuberyl-CoA semialdehyde dehydrogenase [EC:3.3.2.12 1.2.1.91]	Metabolism; Amino acid metabolism; Phenylalanine metabolism
K02619	16.0748	47.3675	1.01365	0.00708936	pabC	4-amino-4-deoxychorismate lyase [EC:4.1.3.38]	Metabolism; Metabolism of cofactors and vitamins; Folate biosynthesis
K02621	80.8831	50.401	-1.18642	0.00247435	parC	topoisomerase IV subunit A [EC:5.99.1.-]	Brite Hierarchies; Protein families: genetic information processing; DNA replication proteins | Brite Hierarchies; Protein families: genetic information processing; Chromosome and associated proteins | Brite Hierarchies; Protein families: signaling and cellular processes; Prokaryotic defense system
K02622	38.5729	30.0521	-1.06991	0.00173774	parE	topoisomerase IV subunit B [EC:5.99.1.-]	Brite Hierarchies; Protein families: genetic information processing; DNA replication proteins | Brite Hierarchies; Protein families: genetic information processing; Chromosome and associated proteins | Brite Hierarchies; Protein families: signaling and cellular processes; Prokaryotic defense system
K02623	1.32022	6.04542	1.63567	0.0113804	pcaQ	LysR family transcriptional regulator, pca operon transcriptional activator	Brite Hierarchies; Protein families: genetic information processing; Transcription factors
K02624	3.37221	17.7629	1.9353	0.00114531	pcaR	IclR family transcriptional regulator, pca regulon regulatory protein	Brite Hierarchies; Protein families: genetic information processing; Transcription factors
K02636	0	0.414924	4.73466	0.0862917	petC	cytochrome b6-f complex iron-sulfur subunit [EC:7.1.1.6]	Metabolism; Energy metabolism; Photosynthesis | Brite Hierarchies; Protein families: metabolism; Photosynthesis proteins
K02638	0.137215	0.349574	0.779775	NA	petE	plastocyanin	Metabolism; Energy metabolism; Photosynthesis | Brite Hierarchies; Protein families: metabolism; Photosynthesis proteins
K02647	10.3042	9.02246	-1.04002	0.0375485	cdaR	carbohydrate diacid regulator	Brite Hierarchies; Protein families: genetic information processing; Transcription factors
K02650	0.24928	0.337207	0.141014	0.968956	pilA	type IV pilus assembly protein PilA	Environmental Information Processing; Signal transduction; Two-component system | Brite Hierarchies; Protein families: signaling and cellular processes; Secretion system | Brite Hierarchies; Protein families: signaling and cellular processes; Bacterial motility proteins
K02652	0.199558	0.502599	-0.0412735	0.98441	pilB	type IV pilus assembly protein PilB	Brite Hierarchies; Protein families: signaling and cellular processes; Secretion system | Brite Hierarchies; Protein families: signaling and cellular processes; Bacterial motility proteins
K02653	0.0146808	0.0532079	NA	NA	pilC	type IV pilus assembly protein PilC	Brite Hierarchies; Protein families: signaling and cellular processes; Secretion system | Brite Hierarchies; Protein families: signaling and cellular processes; Bacterial motility proteins
K02654	0.541937	6.8095	2.98209	0.000935483	pilD, pppA	leader peptidase (prepilin peptidase) / N-methyltransferase [EC:3.4.23.43 2.1.1.-]	Brite Hierarchies; Protein families: metabolism; Peptidases | Brite Hierarchies; Protein families: signaling and cellular processes; Secretion system | Brite Hierarchies; Protein families: signaling and cellular processes; Bacterial motility proteins
K02655	0	0.402105	NA	NA	pilE	type IV pilus assembly protein PilE	Brite Hierarchies; Protein families: signaling and cellular processes; Secretion system | Brite Hierarchies; Protein families: signaling and cellular processes; Bacterial motility proteins
K02656	0.223779	0.0884621	-1.82888	0.485887	pilF	type IV pilus assembly protein PilF	Brite Hierarchies; Protein families: signaling and cellular processes; Secretion system | Brite Hierarchies; Protein families: signaling and cellular processes; Bacterial motility proteins
K02657	0.102038	0	NA	NA	pilG	twitching motility two-component system response regulator PilG	Environmental Information Processing; Signal transduction; Two-component system | Cellular Processes; Cellular community - prokaryotes; Biofilm formation - Pseudomonas aeruginosa | Brite Hierarchies; Protein families: signaling and cellular processes; Secretion system | Brite Hierarchies; Protein families: signaling and cellular processes; Two-component system | Brite Hierarchies; Protein familie…
K02658	0.161927	0	NA	NA	pilH	twitching motility two-component system response regulator PilH	Environmental Information Processing; Signal transduction; Two-component system | Cellular Processes; Cellular community - prokaryotes; Biofilm formation - Pseudomonas aeruginosa | Brite Hierarchies; Protein families: signaling and cellular processes; Secretion system | Brite Hierarchies; Protein families: signaling and cellular processes; Two-component system | Brite Hierarchies; Protein familie…
K02659	0.0690871	0	NA	NA	pilI	twitching motility protein PilI	Environmental Information Processing; Signal transduction; Two-component system | Cellular Processes; Cellular community - prokaryotes; Biofilm formation - Pseudomonas aeruginosa | Brite Hierarchies; Protein families: signaling and cellular processes; Secretion system | Brite Hierarchies; Protein families: signaling and cellular processes; Bacterial motility proteins
K02660	0.110021	0.0195996	-1.32253	0.651461	pilJ	twitching motility protein PilJ	Environmental Information Processing; Signal transduction; Two-component system | Cellular Processes; Cellular community - prokaryotes; Biofilm formation - Pseudomonas aeruginosa | Brite Hierarchies; Protein families: signaling and cellular processes; Secretion system | Brite Hierarchies; Protein families: signaling and cellular processes; Bacterial motility proteins
K02661	0.0624903	0.018947	0.327075	NA	pilK	type IV pilus assembly protein PilK	Environmental Information Processing; Signal transduction; Two-component system | Brite Hierarchies; Protein families: signaling and cellular processes; Secretion system | Brite Hierarchies; Protein families: signaling and cellular processes; Bacterial motility proteins
K02662	0.221057	0.150303	-0.81524	0.778845	pilM	type IV pilus assembly protein PilM	Brite Hierarchies; Protein families: signaling and cellular processes; Secretion system | Brite Hierarchies; Protein families: signaling and cellular processes; Bacterial motility proteins
K02663	0.30401	0	NA	NA	pilN	type IV pilus assembly protein PilN	Brite Hierarchies; Protein families: signaling and cellular processes; Secretion system | Brite Hierarchies; Protein families: signaling and cellular processes; Bacterial motility proteins
K02664	0.163567	0	NA	NA	pilO	type IV pilus assembly protein PilO	Brite Hierarchies; Protein families: signaling and cellular processes; Secretion system | Brite Hierarchies; Protein families: signaling and cellular processes; Bacterial motility proteins
K02665	0.117372	0	NA	NA	pilP	type IV pilus assembly protein PilP	Brite Hierarchies; Protein families: signaling and cellular processes; Secretion system | Brite Hierarchies; Protein families: signaling and cellular processes; Bacterial motility proteins
K02666	0.320497	0.502532	-0.785598	0.666223	pilQ	type IV pilus assembly protein PilQ	Brite Hierarchies; Protein families: signaling and cellular processes; Secretion system | Brite Hierarchies; Protein families: signaling and cellular processes; Bacterial motility proteins
K02667	0.0893734	0.195785	0.666613	0.798883	pilR, pehR	two-component system, NtrC family, response regulator PilR	Environmental Information Processing; Signal transduction; Two-component system | Brite Hierarchies; Protein families: signaling and cellular processes; Two-component system | Brite Hierarchies; Protein families: signaling and cellular processes; Bacterial motility proteins
K02668	0.0594138	0.0585929	0.582388	NA	pilS, pehS	two-component system, NtrC family, sensor histidine kinase PilS [EC:2.7.13.3]	Environmental Information Processing; Signal transduction; Two-component system | Brite Hierarchies; Protein families: metabolism; Protein kinases | Brite Hierarchies; Protein families: signaling and cellular processes; Two-component system | Brite Hierarchies; Protein families: signaling and cellular processes; Bacterial motility proteins
K02669	0.262086	0.184745	-1.02996	0.614307	pilT	twitching motility protein PilT	Brite Hierarchies; Protein families: signaling and cellular processes; Secretion system | Brite Hierarchies; Protein families: signaling and cellular processes; Bacterial motility proteins
K02670	0.0445433	0.0285027	NA	NA	pilU	twitching motility protein PilU	Brite Hierarchies; Protein families: signaling and cellular processes; Secretion system | Brite Hierarchies; Protein families: signaling and cellular processes; Bacterial motility proteins
K02672	0.0369282	0	NA	NA	pilW	type IV pilus assembly protein PilW	Brite Hierarchies; Protein families: signaling and cellular processes; Secretion system | Brite Hierarchies; Protein families: signaling and cellular processes; Bacterial motility proteins
K02674	0.103493	0	NA	NA	pilY1	type IV pilus assembly protein PilY1	Brite Hierarchies; Protein families: signaling and cellular processes; Secretion system | Brite Hierarchies; Protein families: signaling and cellular processes; Bacterial motility proteins
K02676	0.166285	0.154871	NA	NA	pilZ	type IV pilus assembly protein PilZ	Brite Hierarchies; Protein families: signaling and cellular processes; Secretion system | Brite Hierarchies; Protein families: signaling and cellular processes; Bacterial motility proteins
K02687	191.792	206.306	-0.679112	0.0873649	prmA	ribosomal protein L11 methyltransferase [EC:2.1.1.-]	Brite Hierarchies; Protein families: genetic information processing; Ribosome biogenesis
K02726	0.271626	0.857635	0.770121	0.767355	PSMA2	20S proteasome subunit alpha 2 [EC:3.4.25.1]	Genetic Information Processing; Folding, sorting and degradation; Proteasome | Brite Hierarchies; Protein families: metabolism; Peptidases | Brite Hierarchies; Protein families: genetic information processing; Proteasome
K02744	0.0960272	0.269861	0.782243	NA	PTS-Aga-EIIA, agaF	PTS system, N-acetylgalactosamine-specific IIA component [EC:2.7.1.-]	Metabolism; Carbohydrate metabolism; Galactose metabolism | Environmental Information Processing; Membrane transport; Phosphotransferase system (PTS) | Brite Hierarchies; Protein families: signaling and cellular processes; Transporters
K02745	0.0559552	0.422095	1.4902	0.593122	PTS-Aga-EIIB, agaV	PTS system, N-acetylgalactosamine-specific IIB component [EC:2.7.1.-]	Metabolism; Carbohydrate metabolism; Galactose metabolism | Environmental Information Processing; Membrane transport; Phosphotransferase system (PTS) | Brite Hierarchies; Protein families: signaling and cellular processes; Transporters
K02747	0.0468019	0	NA	NA	PTS-Aga-EIID, agaE	PTS system, N-acetylgalactosamine-specific IID component	Metabolism; Carbohydrate metabolism; Galactose metabolism | Environmental Information Processing; Membrane transport; Phosphotransferase system (PTS) | Brite Hierarchies; Protein families: signaling and cellular processes; Transporters
K02749	33.39	18.4382	-1.54814	0.000245654	PTS-Glv-EIIB, glvB, malP, aglA	PTS system, alpha-glucoside-specific IIB component [EC:2.7.1.208 2.7.1.-]	Metabolism; Carbohydrate metabolism; Starch and sucrose metabolism | Environmental Information Processing; Membrane transport; Phosphotransferase system (PTS) | Brite Hierarchies; Protein families: signaling and cellular processes; Transporters
K02750	33.39	18.4382	-1.54814	0.000245654	PTS-Glv-EIIC, glvC, malP, aglA	PTS system, alpha-glucoside-specific IIC component	Metabolism; Carbohydrate metabolism; Starch and sucrose metabolism | Environmental Information Processing; Membrane transport; Phosphotransferase system (PTS) | Brite Hierarchies; Protein families: signaling and cellular processes; Transporters
K02752	0.203223	0.585617	0.82016	0.663563	PTS-Asc-EIIB, ascF	PTS system, beta-glucoside (arbutin/salicin/cellobiose)-specific IIB component [EC:2.7.1.-]	Metabolism; Carbohydrate metabolism; Glycolysis / Gluconeogenesis | Environmental Information Processing; Membrane transport; Phosphotransferase system (PTS) | Brite Hierarchies; Protein families: signaling and cellular processes; Transporters
K02753	0.203223	0.585617	0.82016	0.663563	PTS-Asc-EIIC, ascF	PTS system, beta-glucoside (arbutin/salicin/cellobiose)-specific IIC component	Metabolism; Carbohydrate metabolism; Glycolysis / Gluconeogenesis | Environmental Information Processing; Membrane transport; Phosphotransferase system (PTS) | Brite Hierarchies; Protein families: signaling and cellular processes; Transporters
K02755	32.4955	60.962	0.276479	0.618606	PTS-Bgl-EIIA, bglF, bglP	PTS system, beta-glucoside-specific IIA component [EC:2.7.1.-]	Environmental Information Processing; Membrane transport; Phosphotransferase system (PTS) | Brite Hierarchies; Protein families: signaling and cellular processes; Transporters
K02756	32.4955	60.962	0.276479	0.618606	PTS-Bgl-EIIB, bglF, bglP	PTS system, beta-glucoside-specific IIB component [EC:2.7.1.-]	Environmental Information Processing; Membrane transport; Phosphotransferase system (PTS) | Brite Hierarchies; Protein families: signaling and cellular processes; Transporters
K02757	32.4955	60.962	0.276479	0.618606	PTS-Bgl-EIIC, bglF, bglP	PTS system, beta-glucoside-specific IIC component	Environmental Information Processing; Membrane transport; Phosphotransferase system (PTS) | Brite Hierarchies; Protein families: signaling and cellular processes; Transporters
K02759	108.738	48.7632	-1.7257	8.58587e-05	PTS-Cel-EIIA, celC, chbA	PTS system, cellobiose-specific IIA component [EC:2.7.1.196 2.7.1.205]	Metabolism; Carbohydrate metabolism; Starch and sucrose metabolism | Environmental Information Processing; Membrane transport; Phosphotransferase system (PTS) | Brite Hierarchies; Protein families: signaling and cellular processes; Transporters
K02760	55.7155	27.954	-1.71559	0.000382895	PTS-Cel-EIIB, celA, chbB	PTS system, cellobiose-specific IIB component [EC:2.7.1.196 2.7.1.205]	Metabolism; Carbohydrate metabolism; Starch and sucrose metabolism | Environmental Information Processing; Membrane transport; Phosphotransferase system (PTS) | Brite Hierarchies; Protein families: signaling and cellular processes; Transporters
K02761	13.2244	8.67146	-1.51502	0.000577273	PTS-Cel-EIIC, celB, chbC	PTS system, cellobiose-specific IIC component	Metabolism; Carbohydrate metabolism; Starch and sucrose metabolism | Environmental Information Processing; Membrane transport; Phosphotransferase system (PTS) | Brite Hierarchies; Protein families: signaling and cellular processes; Transporters
K02768	178.066	176.149	-0.844681	0.019342	PTS-Fru-EIIA, fruB	PTS system, fructose-specific IIA component [EC:2.7.1.202]	Metabolism; Carbohydrate metabolism; Fructose and mannose metabolism | Environmental Information Processing; Membrane transport; Phosphotransferase system (PTS) | Brite Hierarchies; Protein families: signaling and cellular processes; Transporters
K02769	158.509	159.569	-0.839486	0.0195233	PTS-Fru-EIIB, fruA	PTS system, fructose-specific IIB component [EC:2.7.1.202]	Metabolism; Carbohydrate metabolism; Fructose and mannose metabolism | Environmental Information Processing; Membrane transport; Phosphotransferase system (PTS) | Brite Hierarchies; Protein families: signaling and cellular processes; Transporters
K02770	158.509	159.569	-0.839486	0.0195233	PTS-Fru-EIIC, fruA	PTS system, fructose-specific IIC component	Metabolism; Carbohydrate metabolism; Fructose and mannose metabolism | Environmental Information Processing; Membrane transport; Phosphotransferase system (PTS) | Brite Hierarchies; Protein families: signaling and cellular processes; Transporters
K02773	34.4419	8.72659	-2.57045	7.28633e-09	PTS-Gat-EIIA, gatA, sgcA	PTS system, galactitol-specific IIA component [EC:2.7.1.200]	Metabolism; Carbohydrate metabolism; Galactose metabolism | Environmental Information Processing; Membrane transport; Phosphotransferase system (PTS) | Brite Hierarchies; Protein families: signaling and cellular processes; Transporters
K02774	38.8836	11.4832	-2.56363	2.03434e-05	PTS-Gat-EIIB, gatB, sgcB	PTS system, galactitol-specific IIB component [EC:2.7.1.200]	Metabolism; Carbohydrate metabolism; Galactose metabolism | Environmental Information Processing; Membrane transport; Phosphotransferase system (PTS) | Brite Hierarchies; Protein families: signaling and cellular processes; Transporters
K02775	28.8189	8.41717	-2.27608	7.9723e-09	PTS-Gat-EIIC, gatC, sgcC	PTS system, galactitol-specific IIC component	Metabolism; Carbohydrate metabolism; Galactose metabolism | Environmental Information Processing; Membrane transport; Phosphotransferase system (PTS) | Brite Hierarchies; Protein families: signaling and cellular processes; Transporters
K02777	1376.76	773.132	-1.43202	0.000284609	PTS-Glc-EIIA, crr	PTS system, sugar-specific IIA component [EC:2.7.1.-]	Metabolism; Carbohydrate metabolism; Glycolysis / Gluconeogenesis | Metabolism; Carbohydrate metabolism; Starch and sucrose metabolism | Metabolism; Carbohydrate metabolism; Amino sugar and nucleotide sugar metabolism | Environmental Information Processing; Membrane transport; Phosphotransferase system (PTS) | Cellular Processes; Cellular community - prokaryotes; Biofilm formation - Vibrio choler…
K02781	7.48239	1.35181	-3.22947	8.85206e-06	PTS-Gut-EIIA, srlB	PTS system, glucitol/sorbitol-specific IIA component [EC:2.7.1.198]	Metabolism; Carbohydrate metabolism; Fructose and mannose metabolism | Environmental Information Processing; Membrane transport; Phosphotransferase system (PTS) | Brite Hierarchies; Protein families: signaling and cellular processes; Transporters
K02782	7.1591	2.51457	-2.11776	0.000936888	PTS-Gut-EIIB, srlE	PTS system, glucitol/sorbitol-specific IIB component [EC:2.7.1.198]	Metabolism; Carbohydrate metabolism; Fructose and mannose metabolism | Environmental Information Processing; Membrane transport; Phosphotransferase system (PTS) | Brite Hierarchies; Protein families: signaling and cellular processes; Transporters
K02783	12.3879	3.37732	-2.52014	6.61673e-06	PTS-Gut-EIIC, srlA	PTS system, glucitol/sorbitol-specific IIC component	Metabolism; Carbohydrate metabolism; Fructose and mannose metabolism | Environmental Information Processing; Membrane transport; Phosphotransferase system (PTS) | Brite Hierarchies; Protein families: signaling and cellular processes; Transporters
K02787	43.2456	7.67494	-3.49154	7.95188e-08	PTS-Lac-EIIB, lacE	PTS system, lactose-specific IIB component [EC:2.7.1.207]	Metabolism; Carbohydrate metabolism; Galactose metabolism | Environmental Information Processing; Membrane transport; Phosphotransferase system (PTS) | Brite Hierarchies; Protein families: signaling and cellular processes; Transporters
K02788	43.2456	7.67494	-3.49154	7.95188e-08	PTS-Lac-EIIC, lacE	PTS system, lactose-specific IIC component	Metabolism; Carbohydrate metabolism; Galactose metabolism | Environmental Information Processing; Membrane transport; Phosphotransferase system (PTS) | Brite Hierarchies; Protein families: signaling and cellular processes; Transporters
K02790	9.89135	4.03716	-2.03547	0.00947135	PTS-MalGlc-EIIB, malX	PTS system, maltose/glucose-specific IIB component [EC:2.7.1.199 2.7.1.208]	Metabolism; Carbohydrate metabolism; Glycolysis / Gluconeogenesis | Metabolism; Carbohydrate metabolism; Starch and sucrose metabolism | Metabolism; Carbohydrate metabolism; Amino sugar and nucleotide sugar metabolism | Environmental Information Processing; Membrane transport; Phosphotransferase system (PTS) | Brite Hierarchies; Protein families: signaling and cellular processes; Transporters
K02791	9.89135	4.03716	-2.03547	0.00947135	PTS-MalGlc-EIIC, malX	PTS system, maltose/glucose-specific IIC component	Metabolism; Carbohydrate metabolism; Glycolysis / Gluconeogenesis | Metabolism; Carbohydrate metabolism; Starch and sucrose metabolism | Metabolism; Carbohydrate metabolism; Amino sugar and nucleotide sugar metabolism | Environmental Information Processing; Membrane transport; Phosphotransferase system (PTS) | Brite Hierarchies; Protein families: signaling and cellular processes; Transporters
K02793	0.310118	5.38349	3.07031	0.0104849	PTS-Man-EIIA, manX	PTS system, mannose-specific IIA component [EC:2.7.1.191]	Metabolism; Carbohydrate metabolism; Fructose and mannose metabolism | Metabolism; Carbohydrate metabolism; Amino sugar and nucleotide sugar metabolism | Environmental Information Processing; Membrane transport; Phosphotransferase system (PTS) | Brite Hierarchies; Protein families: signaling and cellular processes; Transporters
K02794	0.304692	5.40364	3.02267	0.0103761	PTS-Man-EIIB, manX	PTS system, mannose-specific IIB component [EC:2.7.1.191]	Metabolism; Carbohydrate metabolism; Fructose and mannose metabolism | Metabolism; Carbohydrate metabolism; Amino sugar and nucleotide sugar metabolism | Environmental Information Processing; Membrane transport; Phosphotransferase system (PTS) | Brite Hierarchies; Protein families: signaling and cellular processes; Transporters
K02795	0.149419	1.09461	2.12987	0.196479	PTS-Man-EIIC, manY	PTS system, mannose-specific IIC component	Metabolism; Carbohydrate metabolism; Fructose and mannose metabolism | Metabolism; Carbohydrate metabolism; Amino sugar and nucleotide sugar metabolism | Environmental Information Processing; Membrane transport; Phosphotransferase system (PTS) | Brite Hierarchies; Protein families: signaling and cellular processes; Transporters
K02796	0.41866	3.46027	2.58576	0.00569323	PTS-Man-EIID, manZ	PTS system, mannose-specific IID component	Metabolism; Carbohydrate metabolism; Fructose and mannose metabolism | Metabolism; Carbohydrate metabolism; Amino sugar and nucleotide sugar metabolism | Environmental Information Processing; Membrane transport; Phosphotransferase system (PTS) | Brite Hierarchies; Protein families: signaling and cellular processes; Transporters
K02798	331.101	134.928	-1.85235	1.58458e-06	PTS-Mtl-EIIA, mtlA, cmtB	PTS system, mannitol-specific IIA component [EC:2.7.1.197]	Metabolism; Carbohydrate metabolism; Fructose and mannose metabolism | Environmental Information Processing; Membrane transport; Phosphotransferase system (PTS) | Brite Hierarchies; Protein families: signaling and cellular processes; Transporters
K02799	103.618	52.4422	-2.0189	1.28269e-07	PTS-Mtl-EIIB, mtlA, cmtA	PTS system, mannitol-specific IIB component [EC:2.7.1.197]	Metabolism; Carbohydrate metabolism; Fructose and mannose metabolism | Environmental Information Processing; Membrane transport; Phosphotransferase system (PTS) | Brite Hierarchies; Protein families: signaling and cellular processes; Transporters
K02800	103.618	52.4422	-2.0189	1.28269e-07	PTS-Mtl-EIIC, mtlA, cmtA	PTS system, mannitol-specific IIC component	Metabolism; Carbohydrate metabolism; Fructose and mannose metabolism | Environmental Information Processing; Membrane transport; Phosphotransferase system (PTS) | Brite Hierarchies; Protein families: signaling and cellular processes; Transporters
K02802	3.93246	5.18031	0.0076229	0.993996	PTS-Nag-EIIA, nagE	PTS system, N-acetylglucosamine-specific IIA component [EC:2.7.1.193]	Metabolism; Carbohydrate metabolism; Amino sugar and nucleotide sugar metabolism | Environmental Information Processing; Membrane transport; Phosphotransferase system (PTS) | Brite Hierarchies; Protein families: signaling and cellular processes; Transporters
K02803	127.269	65.123	-2.01307	2.4449e-08	PTS-Nag-EIIB, nagE	PTS system, N-acetylglucosamine-specific IIB component [EC:2.7.1.193]	Metabolism; Carbohydrate metabolism; Amino sugar and nucleotide sugar metabolism | Environmental Information Processing; Membrane transport; Phosphotransferase system (PTS) | Brite Hierarchies; Protein families: signaling and cellular processes; Transporters
K02804	127.269	51.0555	-2.0167	2.43135e-08	PTS-Nag-EIIC, nagE	PTS system, N-acetylglucosamine-specific IIC component	Metabolism; Carbohydrate metabolism; Amino sugar and nucleotide sugar metabolism | Environmental Information Processing; Membrane transport; Phosphotransferase system (PTS) | Brite Hierarchies; Protein families: signaling and cellular processes; Transporters
K02805	0.0303784	0	NA	NA	wecE, rffA	dTDP-4-amino-4,6-dideoxygalactose transaminase [EC:2.6.1.59]	Brite Hierarchies; Protein families: metabolism; Amino acid related enzymes
K02806	0.574172	0.928497	-0.633738	0.687242	PTS-Ntr-EIIA, ptsN	PTS system, nitrogen regulatory IIA component [EC:2.7.1.-]	Environmental Information Processing; Membrane transport; Phosphotransferase system (PTS) | Brite Hierarchies; Protein families: signaling and cellular processes; Transporters
K02808	0.336805	0.645194	0.524923	0.798749	PTS-Scr-EIIA, scrA, ptsS	PTS system, sucrose-specific IIA component [EC:2.7.1.211]	Metabolism; Carbohydrate metabolism; Starch and sucrose metabolism | Environmental Information Processing; Membrane transport; Phosphotransferase system (PTS) | Brite Hierarchies; Protein families: signaling and cellular processes; Transporters
K02809	29.4908	15.4744	-1.62946	6.42533e-05	PTS-Scr-EIIB, scrA, sacP, sacX, ptsS	PTS system, sucrose-specific IIB component [EC:2.7.1.211]	Metabolism; Carbohydrate metabolism; Starch and sucrose metabolism | Environmental Information Processing; Membrane transport; Phosphotransferase system (PTS) | Brite Hierarchies; Protein families: signaling and cellular processes; Transporters
K02810	29.4908	15.4744	-1.62946	6.42533e-05	PTS-Scr-EIIC, scrA, sacP, sacX, ptsS	PTS system, sucrose-specific IIC component	Metabolism; Carbohydrate metabolism; Starch and sucrose metabolism | Environmental Information Processing; Membrane transport; Phosphotransferase system (PTS) | Brite Hierarchies; Protein families: signaling and cellular processes; Transporters
K02817	0.0653488	0.352615	1.95312	NA	PTS-Tre-EIIA, treP	PTS system, trehalose-specific IIA component [EC:2.7.1.201]	Metabolism; Carbohydrate metabolism; Starch and sucrose metabolism | Environmental Information Processing; Membrane transport; Phosphotransferase system (PTS) | Brite Hierarchies; Protein families: signaling and cellular processes; Transporters
K02818	345.946	71.3254	-2.72991	6.9958e-10	PTS-Tre-EIIB, treB	PTS system, trehalose-specific IIB component [EC:2.7.1.201]	Metabolism; Carbohydrate metabolism; Starch and sucrose metabolism | Environmental Information Processing; Membrane transport; Phosphotransferase system (PTS) | Brite Hierarchies; Protein families: signaling and cellular processes; Transporters
K02819	345.946	71.3254	-2.72991	6.9958e-10	PTS-Tre-EIIC, treB	PTS system, trehalose-specific IIC component	Metabolism; Carbohydrate metabolism; Starch and sucrose metabolism | Environmental Information Processing; Membrane transport; Phosphotransferase system (PTS) | Brite Hierarchies; Protein families: signaling and cellular processes; Transporters
K02821	8.04319	10.6341	-0.119441	0.858122	PTS-Ula-EIIA, ulaC, sgaA	PTS system, ascorbate-specific IIA component [EC:2.7.1.194]	Metabolism; Carbohydrate metabolism; Ascorbate and aldarate metabolism | Environmental Information Processing; Membrane transport; Phosphotransferase system (PTS) | Brite Hierarchies; Protein families: signaling and cellular processes; Transporters
K02822	7.10731	3.23055	-1.85864	0.0217834	PTS-Ula-EIIB, ulaB, sgaB	PTS system, ascorbate-specific IIB component [EC:2.7.1.194]	Metabolism; Carbohydrate metabolism; Ascorbate and aldarate metabolism | Environmental Information Processing; Membrane transport; Phosphotransferase system (PTS) | Brite Hierarchies; Protein families: signaling and cellular processes; Transporters
K02823	0	0.0181578	NA	NA	pyrDII	dihydroorotate dehydrogenase electron transfer subunit	Metabolism; Nucleotide metabolism; Pyrimidine metabolism
K02824	10.3534	10.0149	-0.882999	0.0451192	pyrP, uraA	uracil permease	Brite Hierarchies; Protein families: signaling and cellular processes; Transporters
K02825	108.507	174.56	-0.0323331	0.942839	pyrR	pyrimidine operon attenuation protein / uracil phosphoribosyltransferase [EC:2.4.2.9]	Metabolism; Nucleotide metabolism; Pyrimidine metabolism | Brite Hierarchies; Protein families: genetic information processing; Transcription factors
K02826	1579.14	632.165	-1.96515	1.68542e-08	qoxA	cytochrome aa3-600 menaquinol oxidase subunit II [EC:7.1.1.5]	Metabolism; Energy metabolism; Oxidative phosphorylation
K02827	519.312	195.46	-2.04273	8.63364e-09	qoxB	cytochrome aa3-600 menaquinol oxidase subunit I [EC:7.1.1.5]	Metabolism; Energy metabolism; Oxidative phosphorylation
K02828	488.48	192.142	-1.94578	2.55712e-07	qoxC	cytochrome aa3-600 menaquinol oxidase subunit III [EC:7.1.1.5]	Metabolism; Energy metabolism; Oxidative phosphorylation
K02829	851.654	331.855	-1.99304	1.63176e-07	qoxD	cytochrome aa3-600 menaquinol oxidase subunit IV [EC:7.1.1.5]	Metabolism; Energy metabolism; Oxidative phosphorylation
K02834	169.139	179.54	-0.634641	0.170991	rbfA	ribosome-binding factor A	Brite Hierarchies; Protein families: genetic information processing; Ribosome biogenesis
K02835	64.2238	69.8109	-0.636004	0.0732821	prfA, MTRF1, MRF1	peptide chain release factor 1	Brite Hierarchies; Protein families: genetic information processing; Translation factors
K02836	141.011	107.906	-1.06153	0.00181097	prfB	peptide chain release factor 2	Brite Hierarchies; Protein families: genetic information processing; Translation factors
K02837	108.261	61.858	-1.57383	2.30419e-05	prfC	peptide chain release factor 3	Brite Hierarchies; Protein families: genetic information processing; Translation factors
K02838	329.837	363.697	-0.617129	0.103221	frr, MRRF, RRF	ribosome recycling factor	Brite Hierarchies; Protein families: genetic information processing; Translation factors
K02840	2.55155	0.269388	-3.54257	5.85879e-05	waaB, rfaB	UDP-D-galactose:(glucosyl)LPS alpha-1,6-D-galactosyltransferase [EC:2.4.1.-]	Metabolism; Glycan biosynthesis and metabolism; Lipopolysaccharide biosynthesis | Brite Hierarchies; Protein families: metabolism; Glycosyltransferases | Brite Hierarchies; Protein families: metabolism; Lipopolysaccharide biosynthesis proteins
K02843	0	0.0940896	2.75836	NA	waaF, rfaF	heptosyltransferase II [EC:2.4.-.-]	Metabolism; Glycan biosynthesis and metabolism; Lipopolysaccharide biosynthesis | Brite Hierarchies; Protein families: metabolism; Glycosyltransferases | Brite Hierarchies; Protein families: metabolism; Lipopolysaccharide biosynthesis proteins
K02844	1.6043	1.19566	-1.11637	0.185126	waaG, rfaG	UDP-glucose:(heptosyl)LPS alpha-1,3-glucosyltransferase [EC:2.4.1.-]	Metabolism; Glycan biosynthesis and metabolism; Lipopolysaccharide biosynthesis | Brite Hierarchies; Protein families: metabolism; Glycosyltransferases | Brite Hierarchies; Protein families: metabolism; Lipopolysaccharide biosynthesis proteins
K02846	0	1.09616	4.6098	0.102603	solA	N-methyl-L-tryptophan oxidase [EC:1.5.3.-]	Not Included in Pathway or Brite; Unclassified: metabolism; Enzymes with EC numbers
K02847	0	0.241293	NA	NA	waaL, rfaL	O-antigen ligase [EC:2.4.1.-]	Metabolism; Glycan biosynthesis and metabolism; Lipopolysaccharide biosynthesis | Brite Hierarchies; Protein families: metabolism; Lipopolysaccharide biosynthesis proteins | Brite Hierarchies; Protein families: signaling and cellular processes; Transporters
K02851	135.528	99.0906	-1.13722	0.00339135	wecA, tagO, rfe	UDP-GlcNAc:undecaprenyl-phosphate/decaprenyl-phosphate GlcNAc-1-phosphate transferase [EC:2.7.8.33 2.7.8.35]	Metabolism; Glycan biosynthesis and metabolism; Arabinogalactan biosynthesis - Mycobacterium | Brite Hierarchies; Protein families: metabolism; Glycosyltransferases | Brite Hierarchies; Protein families: metabolism; Lipopolysaccharide biosynthesis proteins
K02854	1.48684	0.0838194	-3.71411	0.0128315	rhaR	AraC family transcriptional regulator, L-rhamnose operon transcriptional activator RhaR	Brite Hierarchies; Protein families: genetic information processing; Transcription factors
K02856	0	0.00445299	NA	NA	rhaT	L-rhamnose-H+ transport protein	Brite Hierarchies; Protein families: signaling and cellular processes; Transporters
K02859	0.0439708	1.53447	4.09886	0.0878469	ribT	riboflavin biosynthesis RibT protein	Not Included in Pathway or Brite; Unclassified: metabolism; Cofactor metabolism
K02860	40.2957	52.3476	-0.249703	0.572863	rimM	16S rRNA processing protein RimM	Brite Hierarchies; Protein families: genetic information processing; Ribosome biogenesis
K02863	3020.19	2103.04	-1.27862	0.000722349	RP-L1, MRPL1, rplA	large subunit ribosomal protein L1	Genetic Information Processing; Translation; Ribosome | Brite Hierarchies; Protein families: genetic information processing; Ribosome
K02864	1261.72	1546.11	-0.480982	0.136644	RP-L10, MRPL10, rplJ	large subunit ribosomal protein L10	Genetic Information Processing; Translation; Ribosome | Brite Hierarchies; Protein families: genetic information processing; Ribosome
K02867	1190.66	784.498	-1.37043	0.000135129	RP-L11, MRPL11, rplK	large subunit ribosomal protein L11	Genetic Information Processing; Translation; Ribosome | Brite Hierarchies; Protein families: genetic information processing; Ribosome
K02871	1442.66	873.179	-1.48593	5.37884e-05	RP-L13, MRPL13, rplM	large subunit ribosomal protein L13	Genetic Information Processing; Translation; Ribosome | Brite Hierarchies; Protein families: genetic information processing; Ribosome
K02874	768.431	643.493	-1.04935	0.00258697	RP-L14, MRPL14, rplN	large subunit ribosomal protein L14	Genetic Information Processing; Translation; Ribosome | Brite Hierarchies; Protein families: genetic information processing; Ribosome
K02876	761.66	801.351	-0.580858	0.089305	RP-L15, MRPL15, rplO	large subunit ribosomal protein L15	Genetic Information Processing; Translation; Ribosome | Brite Hierarchies; Protein families: genetic information processing; Ribosome
K02878	1131.68	678.095	-1.35743	2.1235e-05	RP-L16, MRPL16, rplP	large subunit ribosomal protein L16	Genetic Information Processing; Translation; Ribosome | Brite Hierarchies; Protein families: genetic information processing; Ribosome
K02879	493.211	471.651	-0.735445	0.0383187	RP-L17, MRPL17, rplQ	large subunit ribosomal protein L17	Genetic Information Processing; Translation; Ribosome | Brite Hierarchies; Protein families: genetic information processing; Ribosome
K02881	985.87	709.77	-1.24894	0.000154541	RP-L18, MRPL18, rplR	large subunit ribosomal protein L18	Genetic Information Processing; Translation; Ribosome | Brite Hierarchies; Protein families: genetic information processing; Ribosome
K02884	1123.64	1419.75	-0.376133	0.390872	RP-L19, MRPL19, rplS	large subunit ribosomal protein L19	Genetic Information Processing; Translation; Ribosome | Brite Hierarchies; Protein families: genetic information processing; Ribosome
K02886	1240.64	835.667	-1.26566	0.000507623	RP-L2, MRPL2, rplB	large subunit ribosomal protein L2	Genetic Information Processing; Translation; Ribosome | Brite Hierarchies; Protein families: genetic information processing; Ribosome
K02887	841.801	1297.89	-0.0576957	0.894548	RP-L20, MRPL20, rplT	large subunit ribosomal protein L20	Genetic Information Processing; Translation; Ribosome | Brite Hierarchies; Protein families: genetic information processing; Ribosome
K02888	1096.19	1497.13	-0.368635	0.349789	RP-L21, MRPL21, rplU	large subunit ribosomal protein L21	Genetic Information Processing; Translation; Ribosome | Brite Hierarchies; Protein families: genetic information processing; Ribosome
K02890	1008.78	687.747	-1.35252	6.17231e-05	RP-L22, MRPL22, rplV	large subunit ribosomal protein L22	Genetic Information Processing; Translation; Ribosome | Brite Hierarchies; Protein families: genetic information processing; Ribosome
K02892	1585.1	800.49	-1.62605	1.99169e-05	RP-L23, MRPL23, rplW	large subunit ribosomal protein L23	Genetic Information Processing; Translation; Ribosome | Brite Hierarchies; Protein families: genetic information processing; Ribosome
K02895	904.299	695.556	-1.07282	0.00118588	RP-L24, MRPL24, rplX	large subunit ribosomal protein L24	Genetic Information Processing; Translation; Ribosome | Brite Hierarchies; Protein families: genetic information processing; Ribosome
K02897	1001.07	804.109	-0.99838	0.00918421	RP-L25, rplY	large subunit ribosomal protein L25	Genetic Information Processing; Translation; Ribosome | Brite Hierarchies; Protein families: genetic information processing; Ribosome
K02899	3312.84	2185.05	-1.22694	0.000855113	RP-L27, MRPL27, rpmA	large subunit ribosomal protein L27	Genetic Information Processing; Translation; Ribosome | Brite Hierarchies; Protein families: genetic information processing; Ribosome
K02902	352.452	625.097	-0.00782238	0.991478	RP-L28, MRPL28, rpmB	large subunit ribosomal protein L28	Genetic Information Processing; Translation; Ribosome | Brite Hierarchies; Protein families: genetic information processing; Ribosome
K02904	1057.07	795.674	-1.11775	0.000509238	RP-L29, rpmC	large subunit ribosomal protein L29	Genetic Information Processing; Translation; Ribosome | Brite Hierarchies; Protein families: genetic information processing; Ribosome
K02906	1516.49	1221.88	-1.08067	0.001206	RP-L3, MRPL3, rplC	large subunit ribosomal protein L3	Genetic Information Processing; Translation; Ribosome | Brite Hierarchies; Protein families: genetic information processing; Ribosome
K02907	892.073	631.895	-1.12693	0.00130206	RP-L30, MRPL30, rpmD	large subunit ribosomal protein L30	Genetic Information Processing; Translation; Ribosome | Brite Hierarchies; Protein families: genetic information processing; Ribosome
K02909	3270.24	2778.6	-1.03627	0.0196785	RP-L31, rpmE	large subunit ribosomal protein L31	Genetic Information Processing; Translation; Ribosome | Brite Hierarchies; Protein families: genetic information processing; Ribosome
K02910	1.63991	1.02854	-1.0115	0.618047	RP-L31e, RPL31	large subunit ribosomal protein L31e	Genetic Information Processing; Translation; Ribosome | Brite Hierarchies; Protein families: genetic information processing; Ribosome
K02911	1230.86	1333.41	-0.436725	0.32477	RP-L32, MRPL32, rpmF	large subunit ribosomal protein L32	Genetic Information Processing; Translation; Ribosome | Brite Hierarchies; Protein families: genetic information processing; Ribosome | Brite Hierarchies; Protein families: genetic information processing; Mitochondrial biogenesis
K02913	539.49	556.49	-0.525497	0.201144	RP-L33, MRPL33, rpmG	large subunit ribosomal protein L33	Genetic Information Processing; Translation; Ribosome | Brite Hierarchies; Protein families: genetic information processing; Ribosome
K02914	619.411	787.803	-0.530029	0.371706	RP-L34, MRPL34, rpmH	large subunit ribosomal protein L34	Genetic Information Processing; Translation; Ribosome | Brite Hierarchies; Protein families: genetic information processing; Ribosome
K02916	925.28	951.111	-0.813798	0.0433974	RP-L35, MRPL35, rpmI	large subunit ribosomal protein L35	Genetic Information Processing; Translation; Ribosome | Brite Hierarchies; Protein families: genetic information processing; Ribosome
K02919	1339.86	790.394	-1.29639	0.000104688	RP-L36, MRPL36, rpmJ	large subunit ribosomal protein L36	Genetic Information Processing; Translation; Ribosome | Brite Hierarchies; Protein families: genetic information processing; Ribosome
K02926	956.424	717.485	-1.17287	0.000473724	RP-L4, MRPL4, rplD	large subunit ribosomal protein L4	Genetic Information Processing; Translation; Ribosome | Brite Hierarchies; Protein families: genetic information processing; Ribosome
K02931	705.913	619.6	-0.912145	0.0055342	RP-L5, MRPL5, rplE	large subunit ribosomal protein L5	Genetic Information Processing; Translation; Ribosome | Brite Hierarchies; Protein families: genetic information processing; Ribosome
K02933	728.982	645.938	-0.93642	0.00331315	RP-L6, MRPL6, rplF	large subunit ribosomal protein L6	Genetic Information Processing; Translation; Ribosome | Brite Hierarchies; Protein families: genetic information processing; Ribosome
K02935	1295.24	1321.7	-0.619049	0.0571317	RP-L7, MRPL12, rplL	large subunit ribosomal protein L7/L12	Genetic Information Processing; Translation; Ribosome | Brite Hierarchies; Protein families: genetic information processing; Ribosome
K02939	548.215	540.946	-0.689879	0.0302039	RP-L9, MRPL9, rplI	large subunit ribosomal protein L9	Genetic Information Processing; Translation; Ribosome | Brite Hierarchies; Protein families: genetic information processing; Ribosome
K02945	1857.25	2484.01	-0.373146	0.29178	RP-S1, rpsA	small subunit ribosomal protein S1	Genetic Information Processing; Translation; Ribosome | Brite Hierarchies; Protein families: genetic information processing; Ribosome
K02946	1115.42	1132.75	-0.665145	0.046126	RP-S10, MRPS10, rpsJ	small subunit ribosomal protein S10	Genetic Information Processing; Translation; Ribosome | Brite Hierarchies; Protein families: genetic information processing; Ribosome
K02948	597.552	454.033	-1.06504	0.00148695	RP-S11, MRPS11, rpsK	small subunit ribosomal protein S11	Genetic Information Processing; Translation; Ribosome | Brite Hierarchies; Protein families: genetic information processing; Ribosome
K02950	1696.11	1478.53	-0.841559	0.0304036	RP-S12, MRPS12, rpsL	small subunit ribosomal protein S12	Genetic Information Processing; Translation; Ribosome | Brite Hierarchies; Protein families: genetic information processing; Ribosome
K02952	576.565	559.439	-0.795603	0.0153746	RP-S13, rpsM	small subunit ribosomal protein S13	Genetic Information Processing; Translation; Ribosome | Brite Hierarchies; Protein families: genetic information processing; Ribosome
K02954	695.796	646.715	-1.04206	0.00258989	RP-S14, MRPS14, rpsN	small subunit ribosomal protein S14	Genetic Information Processing; Translation; Ribosome | Brite Hierarchies; Protein families: genetic information processing; Ribosome
K02955	1.04186	1.60623	0.200949	0.948914	RP-S14e, RPS14	small subunit ribosomal protein S14e	Genetic Information Processing; Translation; Ribosome | Brite Hierarchies; Protein families: genetic information processing; Ribosome
K02956	947.812	976.361	-0.635793	0.121754	RP-S15, MRPS15, rpsO	small subunit ribosomal protein S15	Genetic Information Processing; Translation; Ribosome | Brite Hierarchies; Protein families: genetic information processing; Ribosome
K02959	700.606	635.115	-0.729616	0.0743266	RP-S16, MRPS16, rpsP	small subunit ribosomal protein S16	Genetic Information Processing; Translation; Ribosome | Brite Hierarchies; Protein families: genetic information processing; Ribosome | Brite Hierarchies; Protein families: genetic information processing; Mitochondrial biogenesis
K02961	1009.04	786.959	-1.03889	0.000976937	RP-S17, MRPS17, rpsQ	small subunit ribosomal protein S17	Genetic Information Processing; Translation; Ribosome | Brite Hierarchies; Protein families: genetic information processing; Ribosome
K02963	3514.7	1166.62	-2.17306	6.4173e-08	RP-S18, MRPS18, rpsR	small subunit ribosomal protein S18	Genetic Information Processing; Translation; Ribosome | Brite Hierarchies; Protein families: genetic information processing; Ribosome
K02965	1053.59	593.472	-1.52933	5.37884e-05	RP-S19, rpsS	small subunit ribosomal protein S19	Genetic Information Processing; Translation; Ribosome | Brite Hierarchies; Protein families: genetic information processing; Ribosome
K02967	1842.45	1638.36	-0.934304	0.0216357	RP-S2, MRPS2, rpsB	small subunit ribosomal protein S2	Genetic Information Processing; Translation; Ribosome | Brite Hierarchies; Protein families: genetic information processing; Ribosome
K02968	609.274	1269.33	0.459275	0.222758	RP-S20, rpsT	small subunit ribosomal protein S20	Genetic Information Processing; Translation; Ribosome | Brite Hierarchies; Protein families: genetic information processing; Ribosome
K02970	866.003	717.052	-1.15407	0.287889	RP-S21, MRPS21, rpsU	small subunit ribosomal protein S21	Genetic Information Processing; Translation; Ribosome | Brite Hierarchies; Protein families: genetic information processing; Ribosome
K02975	1.30201	2.62759	0.506293	0.722165	RP-S25e, RPS25	small subunit ribosomal protein S25e	Genetic Information Processing; Translation; Ribosome | Brite Hierarchies; Protein families: genetic information processing; Ribosome
K02982	980.871	793.211	-0.981924	0.00189077	RP-S3, rpsC	small subunit ribosomal protein S3	Genetic Information Processing; Translation; Ribosome | Brite Hierarchies; Protein families: genetic information processing; Ribosome
K02986	1207.52	1193.59	-0.75929	0.0505512	RP-S4, rpsD	small subunit ribosomal protein S4	Genetic Information Processing; Translation; Ribosome | Brite Hierarchies; Protein families: genetic information processing; Ribosome
K02988	627.458	683.341	-0.625799	0.0553899	RP-S5, MRPS5, rpsE	small subunit ribosomal protein S5	Genetic Information Processing; Translation; Ribosome | Brite Hierarchies; Protein families: genetic information processing; Ribosome
K02990	1040.4	723.333	-1.13857	0.00168469	RP-S6, MRPS6, rpsF	small subunit ribosomal protein S6	Genetic Information Processing; Translation; Ribosome | Brite Hierarchies; Protein families: genetic information processing; Ribosome | Brite Hierarchies; Protein families: genetic information processing; Mitochondrial biogenesis
K02992	2132.56	1569.36	-1.07854	0.00666703	RP-S7, MRPS7, rpsG	small subunit ribosomal protein S7	Genetic Information Processing; Translation; Ribosome | Brite Hierarchies; Protein families: genetic information processing; Ribosome
K02994	897.947	692.068	-1.20702	0.000375658	RP-S8, rpsH	small subunit ribosomal protein S8	Genetic Information Processing; Translation; Ribosome | Brite Hierarchies; Protein families: genetic information processing; Ribosome
K02996	2178.14	1309.12	-1.37391	0.000252702	RP-S9, MRPS9, rpsI	small subunit ribosomal protein S9	Genetic Information Processing; Translation; Ribosome | Brite Hierarchies; Protein families: genetic information processing; Ribosome
K03018	0.0508371	1.21011	4.75202	0.0126912	RPC1, POLR3A	DNA-directed RNA polymerase III subunit RPC1 [EC:2.7.7.6]	Genetic Information Processing; Transcription; RNA polymerase | Organismal Systems; Immune system; Cytosolic DNA-sensing pathway | Brite Hierarchies; Protein families: genetic information processing; Transcription machinery
K03028	0.118701	0.0266379	NA	NA	PSMD2, RPN1	26S proteasome regulatory subunit N1	Genetic Information Processing; Folding, sorting and degradation; Proteasome | Human Diseases; Infectious diseases: Viral; Epstein-Barr virus infection | Brite Hierarchies; Protein families: genetic information processing; Proteasome
K03040	698.96	656.214	-1.00567	0.00317844	rpoA	DNA-directed RNA polymerase subunit alpha [EC:2.7.7.6]	Genetic Information Processing; Transcription; RNA polymerase | Brite Hierarchies; Protein families: genetic information processing; Transcription machinery | Brite Hierarchies; Protein families: genetic information processing; DNA repair and recombination proteins
K03043	4810	2746.29	-1.59019	1.91091e-06	rpoB	DNA-directed RNA polymerase subunit beta [EC:2.7.7.6]	Genetic Information Processing; Transcription; RNA polymerase | Brite Hierarchies; Protein families: genetic information processing; Transcription machinery | Brite Hierarchies; Protein families: genetic information processing; DNA repair and recombination proteins
K03046	5397.25	3067.52	-1.67424	1.90966e-07	rpoC	DNA-directed RNA polymerase subunit beta' [EC:2.7.7.6]	Genetic Information Processing; Transcription; RNA polymerase | Brite Hierarchies; Protein families: genetic information processing; Transcription machinery | Brite Hierarchies; Protein families: genetic information processing; DNA repair and recombination proteins
K03048	293.398	184.303	-1.4554	0.000424811	rpoE	DNA-directed RNA polymerase subunit delta	Genetic Information Processing; Transcription; RNA polymerase | Brite Hierarchies; Protein families: genetic information processing; Transcription machinery | Brite Hierarchies; Protein families: genetic information processing; DNA repair and recombination proteins
K03060	1228.58	822.243	-1.28504	0.000262245	rpoZ	DNA-directed RNA polymerase subunit omega [EC:2.7.7.6]	Genetic Information Processing; Transcription; RNA polymerase | Brite Hierarchies; Protein families: genetic information processing; Transcription machinery | Brite Hierarchies; Protein families: genetic information processing; DNA repair and recombination proteins
K03064	0	0.161631	4.06296	NA	PSMC6, RPT4	26S proteasome regulatory subunit T4	Genetic Information Processing; Folding, sorting and degradation; Proteasome | Human Diseases; Infectious diseases: Viral; Epstein-Barr virus infection | Brite Hierarchies; Protein families: genetic information processing; Proteasome
K03070	515.617	433.618	-0.970846	0.00418342	secA	preprotein translocase subunit SecA	Genetic Information Processing; Folding, sorting and degradation; Protein export | Environmental Information Processing; Membrane transport; Bacterial secretion system | Cellular Processes; Cellular community - prokaryotes; Quorum sensing | Brite Hierarchies; Protein families: signaling and cellular processes; Secretion system
K03071	110.074	42.8155	-2.04116	1.70834e-07	secB	preprotein translocase subunit SecB	Genetic Information Processing; Folding, sorting and degradation; Protein export | Environmental Information Processing; Membrane transport; Bacterial secretion system | Cellular Processes; Cellular community - prokaryotes; Quorum sensing | Brite Hierarchies; Protein families: genetic information processing; Chaperones and folding catalysts | Brite Hierarchies; Protein families: signaling and cel…
K03072	15.2912	64.3465	1.57292	0.00155445	secD	preprotein translocase subunit SecD	Genetic Information Processing; Folding, sorting and degradation; Protein export | Environmental Information Processing; Membrane transport; Bacterial secretion system | Brite Hierarchies; Protein families: signaling and cellular processes; Secretion system
K03073	303.311	304.001	-0.662245	0.075058	secE	preprotein translocase subunit SecE	Genetic Information Processing; Folding, sorting and degradation; Protein export | Environmental Information Processing; Membrane transport; Bacterial secretion system | Cellular Processes; Cellular community - prokaryotes; Quorum sensing | Brite Hierarchies; Protein families: signaling and cellular processes; Secretion system
K03074	11.7332	42.9033	1.25226	0.0135269	secF	preprotein translocase subunit SecF	Genetic Information Processing; Folding, sorting and degradation; Protein export | Environmental Information Processing; Membrane transport; Bacterial secretion system | Brite Hierarchies; Protein families: signaling and cellular processes; Secretion system
K03075	192.398	332.581	0.424051	0.32956	secG	preprotein translocase subunit SecG	Genetic Information Processing; Folding, sorting and degradation; Protein export | Environmental Information Processing; Membrane transport; Bacterial secretion system | Cellular Processes; Cellular community - prokaryotes; Quorum sensing | Brite Hierarchies; Protein families: signaling and cellular processes; Secretion system
K03076	629.562	420.053	-1.37523	0.00015824	secY	preprotein translocase subunit SecY	Genetic Information Processing; Folding, sorting and degradation; Protein export | Environmental Information Processing; Membrane transport; Bacterial secretion system | Cellular Processes; Cellular community - prokaryotes; Quorum sensing | Brite Hierarchies; Protein families: signaling and cellular processes; Secretion system
K03077	1.47817	4.77082	1.00104	0.224932	araD, ulaF, sgaE, sgbE	L-ribulose-5-phosphate 4-epimerase [EC:5.1.3.4]	Metabolism; Carbohydrate metabolism; Pentose and glucuronate interconversions | Metabolism; Carbohydrate metabolism; Ascorbate and aldarate metabolism
K03086	975.989	835.101	-1.06734	0.00178644	rpoD	RNA polymerase primary sigma factor	Brite Hierarchies; Protein families: genetic information processing; Transcription machinery
K03087	36.3231	239.729	2.19128	6.10793e-06	rpoS	RNA polymerase nonessential primary-like sigma factor	Cellular Processes; Cellular community - prokaryotes; Biofilm formation - Vibrio cholerae | Cellular Processes; Cellular community - prokaryotes; Biofilm formation - Escherichia coli | Brite Hierarchies; Protein families: genetic information processing; Transcription machinery
K03088	80.9388	516.167	2.18859	1.50464e-07	rpoE	RNA polymerase sigma-70 factor, ECF subfamily	Brite Hierarchies; Protein families: genetic information processing; Transcription machinery
K03089	3.77145	4.85432	-0.0140748	0.988245	rpoH	RNA polymerase sigma-32 factor	Brite Hierarchies; Protein families: genetic information processing; Transcription machinery
K03090	1537.82	566.454	-1.90517	1.90788e-07	sigB	RNA polymerase sigma-B factor	Brite Hierarchies; Protein families: genetic information processing; Transcription machinery
K03091	60.0464	18.8492	-2.50548	5.51459e-07	sigH	RNA polymerase sporulation-specific sigma factor	Brite Hierarchies; Protein families: genetic information processing; Transcription machinery
K03092	0.28347	2.04148	2.3013	0.0453934	rpoN	RNA polymerase sigma-54 factor	Environmental Information Processing; Signal transduction; Two-component system | Cellular Processes; Cellular community - prokaryotes; Biofilm formation - Vibrio cholerae | Brite Hierarchies; Protein families: genetic information processing; Transcription machinery
K03093	0.0287745	0.238959	1.87824	NA	sigI	RNA polymerase sigma factor	Brite Hierarchies; Protein families: genetic information processing; Transcription machinery
K03095	39.0879	26.8726	-1.17049	0.0154173	sprL	SprT-like protein	Not Included in Pathway or Brite; Poorly characterized; General function prediction only
K03098	1.63691	2.75684	0.0836901	0.929828	APOD	apolipoprotein D and lipocalin family protein	Brite Hierarchies; Protein families: signaling and cellular processes; Exosome
K03099	0.129601	0.129468	1.95457	NA	SOS	son of sevenless	Environmental Information Processing; Signal transduction; Ras signaling pathway | Environmental Information Processing; Signal transduction; MAPK signaling pathway | Environmental Information Processing; Signal transduction; MAPK signaling pathway - fly | Environmental Information Processing; Signal transduction; ErbB signaling pathway | Environmental Information Processing; Signal transduction;…
K03100	1363.62	1266.13	-0.655674	0.0732821	lepB	signal peptidase I [EC:3.4.21.89]	Genetic Information Processing; Folding, sorting and degradation; Protein export | Brite Hierarchies; Protein families: metabolism; Peptidases
K03101	45.129	45.2802	-0.381101	0.37499	lspA	signal peptidase II [EC:3.4.23.36]	Genetic Information Processing; Folding, sorting and degradation; Protein export | Brite Hierarchies; Protein families: metabolism; Peptidases
K03106	962.375	605.006	-1.32694	0.000129456	SRP54, ffh	signal recognition particle subunit SRP54 [EC:3.6.5.4]	Genetic Information Processing; Folding, sorting and degradation; Protein export | Environmental Information Processing; Membrane transport; Bacterial secretion system | Cellular Processes; Cellular community - prokaryotes; Quorum sensing | Brite Hierarchies; Protein families: signaling and cellular processes; Secretion system
K03110	230.416	189.838	-0.949868	0.00392049	ftsY	fused signal recognition particle receptor	Genetic Information Processing; Folding, sorting and degradation; Protein export | Environmental Information Processing; Membrane transport; Bacterial secretion system | Cellular Processes; Cellular community - prokaryotes; Quorum sensing | Brite Hierarchies; Protein families: signaling and cellular processes; Secretion system
K03111	3082.41	2102.76	-1.18469	0.00033625	ssb	single-strand DNA-binding protein	Genetic Information Processing; Replication and repair; DNA replication | Genetic Information Processing; Replication and repair; Mismatch repair | Genetic Information Processing; Replication and repair; Homologous recombination | Brite Hierarchies; Protein families: genetic information processing; DNA replication proteins | Brite Hierarchies; Protein families: genetic information processing; DNA…
K03113	0.623125	0.424902	-0.759709	0.77694	EIF1, SUI1	translation initiation factor 1	Genetic Information Processing; Translation; RNA transport | Brite Hierarchies; Protein families: genetic information processing; Translation factors
K03116	45.5284	206.635	1.79832	0.00064363	tatA	sec-independent protein translocase protein TatA	Genetic Information Processing; Folding, sorting and degradation; Protein export | Environmental Information Processing; Membrane transport; Bacterial secretion system | Brite Hierarchies; Protein families: signaling and cellular processes; Secretion system
K03117	18.5141	160.087	2.40602	5.70112e-08	tatB	sec-independent protein translocase protein TatB	Genetic Information Processing; Folding, sorting and degradation; Protein export | Environmental Information Processing; Membrane transport; Bacterial secretion system | Brite Hierarchies; Protein families: signaling and cellular processes; Secretion system
K03118	16.3594	91.2992	1.99562	0.000173	tatC	sec-independent protein translocase protein TatC	Genetic Information Processing; Folding, sorting and degradation; Protein export | Environmental Information Processing; Membrane transport; Bacterial secretion system | Brite Hierarchies; Protein families: signaling and cellular processes; Secretion system
K03126	0.0982954	0.297898	1.97504	NA	TAF12	transcription initiation factor TFIID subunit 12	Genetic Information Processing; Transcription; Basal transcription factors | Brite Hierarchies; Protein families: genetic information processing; Transcription machinery | Brite Hierarchies; Protein families: genetic information processing; Chromosome and associated proteins
K03147	34.4731	42.3386	-0.390913	0.469334	thiC	phosphomethylpyrimidine synthase [EC:4.1.99.17]	Metabolism; Metabolism of cofactors and vitamins; Thiamine metabolism
K03149	37.6784	17.2909	-1.70603	4.92579e-06	thiG	thiazole synthase [EC:2.8.1.10]	Metabolism; Metabolism of cofactors and vitamins; Thiamine metabolism
K03151	54.4856	26.6125	-1.93444	8.47292e-07	thiI	tRNA uracil 4-sulfurtransferase [EC:2.8.1.4]	Metabolism; Metabolism of cofactors and vitamins; Thiamine metabolism | Genetic Information Processing; Folding, sorting and degradation; Sulfur relay system | Brite Hierarchies; Protein families: genetic information processing; Transfer RNA biogenesis
K03152	0.174427	0.28331	0.319842	NA	thiJ	protein deglycase [EC:3.5.1.124]	Brite Hierarchies; Protein families: metabolism; Peptidases
K03153	42.932	29.5651	-1.23598	0.000531506	thiO	glycine oxidase [EC:1.4.3.19]	Metabolism; Metabolism of cofactors and vitamins; Thiamine metabolism
K03154	45.9969	16.0238	-1.95406	3.14064e-05	thiS	sulfur carrier protein	Genetic Information Processing; Folding, sorting and degradation; Sulfur relay system
K03168	230.699	246.488	-0.745016	0.0290338	topA	DNA topoisomerase I [EC:5.99.1.2]	Brite Hierarchies; Protein families: genetic information processing; DNA replication proteins | Brite Hierarchies; Protein families: genetic information processing; DNA repair and recombination proteins
K03169	77.9608	267.782	1.238	0.000250332	topB	DNA topoisomerase III [EC:5.99.1.2]	Brite Hierarchies; Protein families: genetic information processing; DNA replication proteins
K03177	60.8268	49.808	-0.846352	0.0138632	truB, PUS4, TRUB1	tRNA pseudouridine55 synthase [EC:5.4.99.25]	Brite Hierarchies; Protein families: genetic information processing; Transfer RNA biogenesis
K03179	0.0594748	0.249911	1.63421	0.543027	ubiA	4-hydroxybenzoate polyprenyltransferase [EC:2.5.1.39]	Metabolism; Metabolism of cofactors and vitamins; Ubiquinone and other terpenoid-quinone biosynthesis | Brite Hierarchies; Protein families: metabolism; Prenyltransferases
K03181	0.061379	0.634146	2.40317	0.411783	ubiC	chorismate--pyruvate lyase [EC:4.1.3.40]	Metabolism; Metabolism of cofactors and vitamins; Ubiquinone and other terpenoid-quinone biosynthesis
K03182	0.0860408	0.0145516	NA	NA	ubiD	4-hydroxy-3-polyprenylbenzoate decarboxylase [EC:4.1.1.98]	Metabolism; Metabolism of cofactors and vitamins; Ubiquinone and other terpenoid-quinone biosynthesis
K03183	88.9742	102.9	-0.485824	0.208605	ubiE	demethylmenaquinone methyltransferase / 2-methoxy-6-polyprenyl-1,4-benzoquinol methylase [EC:2.1.1.163 2.1.1.201]	Metabolism; Metabolism of cofactors and vitamins; Ubiquinone and other terpenoid-quinone biosynthesis
K03184	0.160856	0.111715	-1.08099	0.687242	ubiF	3-demethoxyubiquinol 3-hydroxylase [EC:1.14.99.60]	Metabolism; Metabolism of cofactors and vitamins; Ubiquinone and other terpenoid-quinone biosynthesis
K03185	0.0595513	0.508093	1.90184	0.458867	ubiH	2-octaprenyl-6-methoxyphenol hydroxylase [EC:1.14.13.-]	Metabolism; Metabolism of cofactors and vitamins; Ubiquinone and other terpenoid-quinone biosynthesis
K03186	0.0156838	0.231137	2.4835	NA	ubiX, bsdB, PAD1	flavin prenyltransferase [EC:2.5.1.129]	Metabolism; Metabolism of cofactors and vitamins; Ubiquinone and other terpenoid-quinone biosynthesis | Metabolism; Biosynthesis of other secondary metabolites; Phenylpropanoid biosynthesis | Metabolism; Xenobiotics biodegradation and metabolism; Aminobenzoate degradation
K03187	51.1484	39.4428	-1.10474	0.0241038	ureE	urease accessory protein	Not Included in Pathway or Brite; Unclassified: genetic information processing; Protein processing
K03188	68.5997	52.0941	-1.24906	0.012158	ureF	urease accessory protein	Not Included in Pathway or Brite; Unclassified: genetic information processing; Protein processing
K03189	47.6591	43.6165	-0.794151	0.110989	ureG	urease accessory protein	Not Included in Pathway or Brite; Unclassified: genetic information processing; Protein processing
K03190	51.9328	73.3443	-0.155801	0.730943	ureD, ureH	urease accessory protein	Not Included in Pathway or Brite; Unclassified: genetic information processing; Protein processing
K03205	1.45481	4.46881	0.658367	0.231505	virD4, lvhD4	type IV secretion system protein VirD4	Environmental Information Processing; Membrane transport; Bacterial secretion system | Brite Hierarchies; Protein families: signaling and cellular processes; Secretion system
K03206	187.059	80.315	-1.89014	2.35075e-06	azr	azobenzene reductase [EC:1.7.1.6]	Not Included in Pathway or Brite; Unclassified: metabolism; Enzymes with EC numbers
K03208	0.28831	1.18718	1.63047	0.184011	wcaI	colanic acid biosynthesis glycosyl transferase WcaI	Not Included in Pathway or Brite; Unclassified: metabolism; Glycan metabolism
K03210	1335.49	936.906	-1.1976	0.0119074	yajC	preprotein translocase subunit YajC	Genetic Information Processing; Folding, sorting and degradation; Protein export | Environmental Information Processing; Membrane transport; Bacterial secretion system | Cellular Processes; Cellular community - prokaryotes; Quorum sensing | Brite Hierarchies; Protein families: signaling and cellular processes; Secretion system
K03212	4.74608	20.3056	1.91358	0.00107748	rumB	23S rRNA (uracil747-C5)-methyltransferase [EC:2.1.1.189]	Brite Hierarchies; Protein families: genetic information processing; Ribosome biogenesis
K03214	0	0.0653959	NA	NA	yfiF, trmG	RNA methyltransferase, TrmH family [EC:2.1.1.-]	Brite Hierarchies; Protein families: genetic information processing; Ribosome biogenesis | Brite Hierarchies; Protein families: genetic information processing; Transfer RNA biogenesis
K03215	48.4214	111.38	0.521449	0.192203	rumA	23S rRNA (uracil1939-C5)-methyltransferase [EC:2.1.1.190]	Brite Hierarchies; Protein families: genetic information processing; Ribosome biogenesis
K03216	35.255	18.231	-1.69453	0.000191242	trmL, cspR	tRNA (cytidine/uridine-2'-O-)-methyltransferase [EC:2.1.1.207]	Brite Hierarchies; Protein families: genetic information processing; Transfer RNA biogenesis
K03217	312.831	223.487	-1.17724	0.00301262	yidC, spoIIIJ, OXA1, ccfA	YidC/Oxa1 family membrane protein insertase	Genetic Information Processing; Folding, sorting and degradation; Protein export | Environmental Information Processing; Membrane transport; Bacterial secretion system | Cellular Processes; Cellular community - prokaryotes; Quorum sensing | Brite Hierarchies; Protein families: genetic information processing; Mitochondrial biogenesis | Brite Hierarchies; Protein families: signaling and cellular pr…
K03218	79.7478	93.4091	-0.537322	0.135979	rlmB	23S rRNA (guanosine2251-2'-O)-methyltransferase [EC:2.1.1.185]	Brite Hierarchies; Protein families: genetic information processing; Ribosome biogenesis
K03234	0.135729	0	NA	NA	EEF2	elongation factor 2	Environmental Information Processing; Signal transduction; AMPK signaling pathway | Organismal Systems; Endocrine system; Oxytocin signaling pathway | Brite Hierarchies; Protein families: genetic information processing; Translation factors | Brite Hierarchies; Protein families: signaling and cellular processes; Exosome
K03235	0.14071	0.586237	2.33305	NA	EF3, TEF3	elongation factor 3	Brite Hierarchies; Protein families: genetic information processing; Translation factors
[truncated: 3,261 more rows]
